# Supplementary material for: Genome-wide identification and bioinformatics analysis of the WD40 transcription factor family and candidate gene screening for anthocyanin biosynthesis in Rhododendron simsii
Source: BMC Genomics. 2023 Aug 26;24:488. doi: 10.1186/s12864-023-09604-x (PMC10463391; doi:10.1186/s12864-023-09604-x)
Supplement: Supplementary file 3 — Additional file 3: Table S1. The primer sequences used for qRT-PCR. Table S2. The basic information of WD40 genes identified in Rhododendron simsii. Table S3. Grouping of RsWD40 proteins based on domain compositions. Table S4. The WD40 genes in typical species. Table S5. Gene duplications of WD40 genes in R.simsii with outlier Ka/Ks values. Table S6. The orthologous relationships of the WD40 genes among Rhododendron simsii and other four species (Arabidopsis thaliana, Oryza sativa, Vitis vinifera and Malus domestica). Table S7. The expression of the RsWD40 at the bud stage. The gene expression levels were calculated by using reads per kilobase per million (RPKM) measure. Table S8. The differentially expressed genes at the bud stage. Table S9. The expression of the RsWD40 at the full bloom stage. The gene expression levels were calculated by using reads per kilobase per million (FPKM) measure. Table S10. The differentially expressed genes at the full bloom stage. Table S11. Relative expression of candidate RsWD40 genes at the bud and full bloom stages, as determined by qRT-PCR. Table S12. The gene ontology (GO) analysis of candidate RsWD40 genes. [file 12864_2023_9604_MOESM3_ESM.xlsx]

## Sheet: Table S1
Table S1 The primer sequences used for qRT-PCR
Gene ID	Forward primer	Reverse primer
RsWD40-13	TAATCTGTATGGAACCTTA	ATTCTACCTTCTTGTCAT
RsWD40-55	TAACTTCTGCCAATATGC	CACTTGAATCCAATGACA
RsWD40-76	AGGATTAAGCAGCAAGAT	GCAGTATGTCTCAAGTTATC
RsWD40-208	GTCCTCTCAACAACTAACC	CACTATGGCTTCACTTCC
RsWD40-94	TGCCTAATAGCGGTCAAT	ATTCCACATTCCATCATCATT
RsWD40-180	AATACGACCTTGCTATAC	TGCTTAACCTCATTATCC
RsWD40-216	CCTCTACATCATCCACCTCTT	CCATTCACAATCCACCAAGT
RsWD40-101	CTTCCTGATACTGGTGTAA	ATCTTCTCCTCAATGTGTT
RsWD40-64	TACACTCCATTGATATACATC	AAGAATAATCGGCTGTTG
RsWD40-130	TATGATGGCAGTGTTATAGT	GGAAGAGGAATAGCAGTT
RsWD40-119	AAGTGGCAACATAGAAGT	AATCATATAAGCGGACAGT
RsWD40-233	TACACGATACAGCATAGA	CGGATTATACTTGACAGAA
RsWD40-139	TCAGTTGAGGAATCTTGTATG	TAGAAGTGAGGACCAGTG
RsWD40-234	CCTCTTGTCTGTGCTTAT	GTCCATTCTATGCCTCTC
RsWD40-211	TTCACTATCAATAATCTCGCTTA	GTTGTGGTTGGTGTATATCA
RsGAPDH (Rhsim12G0106200)	CCACAGGAACCCAGAAGAAA	CTCCTCCTTGATAGCCTCTTTG
RsEF1α (Rhsim02G0008200)	GGAACTTCATCTCACCTCCTAAC	AGAACCTGACCAACCAATCTATC

## Sheet: Table S2
Table S2 The basic information of WD40 genes identified in Rhododendron simsii
Gene ID	Protien Identifier	Gene Duplications	CDS Length (bp)	Protein Properties
				Protein Length (aa)	MW (kDa)	PIs	GRAVY	Protein Structure
RsWD40-1	RHSIM_Rhsim01G0048400	Proximal	951	317	34.83	5.82	-0.12	5WD40
RsWD40-2	RHSIM_Rhsim01G0048600	Tandem	1275	425	46.89	7.07	-0.23	5WD40
RsWD40-3	RHSIM_Rhsim01G0048700	Tandem	1323	441	48.47	6.32	-0.09	4WD40
RsWD40-4	RHSIM_Rhsim01G0048800	Tandem	1170	390	42.69	6.21	-0.11	5WD40
RsWD40-5	RHSIM_Rhsim01G0048900	Tandem	1686	562	62.71	9.22	-0.28	6WD40
RsWD40-6	RHSIM_Rhsim01G0066600	Dispersed	3411	1137	124.78	6.71	-0.32	LisH+CTLH+10WD40
RsWD40-7	RHSIM_Rhsim01G0088000	Transposed	1050	350	38.25	5.44	-0.34	7WD40
RsWD40-8	RHSIM_Rhsim01G0124800	Transposed	3567	1189	128.65	5.55	-0.33	6WD40+Sec16_C
RsWD40-9	RHSIM_Rhsim01G0147300	Singletons	1380	460	49.79	8.84	-0.25	5WD40
RsWD40-10	RHSIM_Rhsim01G0204000	Transposed	1578	526	58.49	7.55	-0.29	2WD40+Pept_C1
RsWD40-11	RHSIM_Rhsim01G0218000	Dispersed	2466	822	89.61	7.26	-0.19	t_SNARE+5WD40
RsWD40-12	RHSIM_Rhsim01G0221400	Dispersed	1110	370	41.64	5.66	-0.63	5WD40
RsWD40-13	RHSIM_Rhsim01G0255900	Dispersed	1164	388	43.05	6	-0.2	6WD40
RsWD40-14	RHSIM_Rhsim01G0259400	Transposed	1554	518	58.33	6.51	-0.28	LisH+CTLH+7WD40
RsWD40-15	RHSIM_Rhsim01G0269300	Dispersed	774	258	28.21	8.78	-0.18	5WD40
RsWD40-16	RHSIM_Rhsim01G0273300	Singletons	1311	437	47.33	5.41	-0.04	4WD40
RsWD40-17	RHSIM_Rhsim01G0278400	Dispersed	3012	1004	109.57	5.96	-0.26	2WD40+BCAS3
RsWD40-18	RHSIM_Rhsim01G0284200	Singletons	1254	418	45.94	6.43	-0.28	4WD40
RsWD40-19	RHSIM_Rhsim02G0006600	Tandem	4830	1610	177.21	7.09	-0.18	DnaJ+4PbH1+4WD40+AAA_assoc+AAA
RsWD40-20	RHSIM_Rhsim02G0015300	WGD	624	208	22.79	6.9	-0.24	2WD40
RsWD40-21	RHSIM_Rhsim02G0015700	Proximal	1428	476	53.03	8.58	-0.46	7WD40
RsWD40-22	RHSIM_Rhsim02G0043500	Transposed	1713	571	62.71	6.42	-0.19	Ubox+Prp19+6WD40
RsWD40-23	RHSIM_Rhsim02G0049100	Dispersed	2097	699	76.58	6.53	-0.27	4WD40
RsWD40-24	RHSIM_Rhsim02G0084400	Transposed	2313	771	86.95	8.52	-0.31	4WD40+Pro_isomerase
RsWD40-25	RHSIM_Rhsim02G0120000	Singletons	1305	435	48.04	4.64	-0.46	7WD40
RsWD40-26	RHSIM_Rhsim02G0132200	WGD	1935	645	71.65	6.72	-0.4	LisH+7WD40
RsWD40-27	RHSIM_Rhsim02G0143200	Dispersed	945	315	35.08	5.45	-0.14	6WD40
RsWD40-28	RHSIM_Rhsim02G0145600	Singletons	621	207	22.56	6.99	-0.35	3WD40
RsWD40-29	RHSIM_Rhsim02G0214000	Transposed	2058	686	76.4	6.26	-0.41	LisH+TFIID_NTD2+6WD40
RsWD40-30	RHSIM_Rhsim02G0215300	Singletons	2307	769	85.54	8.48	-0.35	4WD40+BING4CT
RsWD40-31	RHSIM_Rhsim02G0240800	Dispersed	3204	1068	118.22	5.88	-0.43	STYKc+7WD40
RsWD40-32	RHSIM_Rhsim02G0249200	WGD	2205	735	81.33	5.78	-0.47	7WD40
RsWD40-33	RHSIM_Rhsim03G0014200	Proximal	1014	338	37.32	6.85	-0.2	4WD40
RsWD40-34	RHSIM_Rhsim03G0014900	Proximal	4476	1492	167.14	6.16	-0.21	AAA+2WD40
RsWD40-35	RHSIM_Rhsim03G0015300	Proximal	1440	480	54.11	5.69	-0.38	4WD40
RsWD40-36	RHSIM_Rhsim03G0015600	Proximal	1188	396	44.55	5.81	-0.43	3WD40
RsWD40-37	RHSIM_Rhsim03G0015900	Proximal	2877	959	107.38	5.77	-0.31	3WD40
RsWD40-38	RHSIM_Rhsim03G0016000	Proximal	1248	416	46.16	6.89	-0.36	3WD40
RsWD40-39	RHSIM_Rhsim03G0016900	Proximal	1308	436	49.3	6.87	-0.45	4WD40
RsWD40-40	RHSIM_Rhsim03G0032000	Transposed	1800	600	66.44	5.44	-0.44	SFM+7WD40
RsWD40-41	RHSIM_Rhsim03G0040200	Dispersed	7038	2346	262.3	5.38	-0.15	NB-ARC+6WD40
RsWD40-42	RHSIM_Rhsim03G0075500	Dispersed	1143	381	41.87	4.56	-0.26	7WD40
RsWD40-43	RHSIM_Rhsim03G0088900	Dispersed	2901	967	107.23	6.9	-0.26	12WD40+Utp12
RsWD40-44	RHSIM_Rhsim03G0102200	Dispersed	3813	1271	145.01	5.68	-0.19	3WD40
RsWD40-45	RHSIM_Rhsim03G0110600	Dispersed	1284	428	47.31	5.74	-0.06	3WD40
RsWD40-46	RHSIM_Rhsim03G0133000	Transposed	1683	561	60.6	9.08	-0.43	7WD40
RsWD40-47	RHSIM_Rhsim03G0137000	Transposed	2409	803	87.41	6.36	-0.38	6WD40
RsWD40-48	RHSIM_Rhsim03G0144700	Dispersed	3318	1106	121.51	5.18	-0.11	6WD40
RsWD40-49	RHSIM_Rhsim03G0154500	WGD	1221	407	45.27	7.07	-0.07	4WD40
RsWD40-50	RHSIM_Rhsim03G0154700	Proximal	1221	407	45.31	7.07	-0.07	4WD40
RsWD40-51	RHSIM_Rhsim03G0161500	Singletons	1377	459	51.99	5	0	3WD40
RsWD40-52	RHSIM_Rhsim03G0176000	WGD	1479	493	54.03	8.36	-0.21	2ZnF_C3H1+6WD40
RsWD40-53	RHSIM_Rhsim03G0180200	Dispersed	1044	348	38.01	5.86	-0.23	7WD40
RsWD40-54	RHSIM_Rhsim03G0184600	Proximal	882	294	32.32	8.15	0.13	2WD40
RsWD40-55	RHSIM_Rhsim03G0185500	Proximal	1095	365	39.87	7.6	-0.15	5WD40
RsWD40-56	RHSIM_Rhsim03G0196600	Singletons	2058	686	76.49	5.72	-0.18	LisH+5WD40
RsWD40-57	RHSIM_Rhsim03G0220500	WGD	2259	753	83.27	6.75	-0.28	AAA_33+6WD40
RsWD40-58	RHSIM_Rhsim03G0230900	Transposed	1119	373	40.1	5.5	0	7WD40
RsWD40-59	RHSIM_Rhsim03G0231200	Transposed	1086	362	39.19	5.39	-0.24	6WD40
RsWD40-60	RHSIM_Rhsim03G0233000	WGD	1539	513	55.95	5.55	-0.48	CAF1C_H4-bd+6WD40
RsWD40-61	RHSIM_Rhsim03G0233600	Transposed	453	151	16.56	6.35	-0.14	3WD40
RsWD40-62	RHSIM_Rhsim03G0250200	WGD	3399	1133	124.97	6.44	-0.33	LisH+CTLH+10WD40
RsWD40-63	RHSIM_Rhsim03G0257900	Transposed	1275	425	47.65	9.76	-0.24	2WD40+SAM
RsWD40-64	RHSIM_Rhsim03G0259500	Singletons	1176	392	42.51	5.44	-0.06	3WD40
RsWD40-65	RHSIM_Rhsim03G0260300	Tandem	1140	380	41.21	6.59	0.14	3WD40
RsWD40-66	RHSIM_Rhsim04G0007600	Dispersed	1560	520	58.35	5.24	-0.39	4WD40
RsWD40-67	RHSIM_Rhsim04G0008500	WGD	939	313	35.06	6	-0.39	6WD40
RsWD40-68	RHSIM_Rhsim04G0009400	WGD	4401	1467	158.87	5.48	-0.26	3WD40
RsWD40-69	RHSIM_Rhsim04G0027400	Singletons	1491	497	54.81	8.46	-0.11	3WD40
RsWD40-70	RHSIM_Rhsim04G0038100	Transposed	1239	413	44.31	4.4	-0.25	8WD40
RsWD40-71	RHSIM_Rhsim04G0049600	Dispersed	2046	682	76.35	6.63	-0.36	RING+7WD40
RsWD40-72	RHSIM_Rhsim04G0099500	Transposed	870	290	32.51	6.3	-0.3	5WD40
RsWD40-73	RHSIM_Rhsim04G0119500	Dispersed	1209	403	44.73	5.53	-0.11	WD40+RHD3
RsWD40-74	RHSIM_Rhsim04G0123300	WGD	4521	1507	165.77	6.13	0.01	Raptor_N+7WD40
RsWD40-75	RHSIM_Rhsim04G0193600	Dispersed	1566	522	57.16	5.02	-0.33	6WD40
RsWD40-76	RHSIM_Rhsim04G0223900	Transposed	4083	1361	152.01	8.56	-0.29	5WD40
RsWD40-77	RHSIM_Rhsim04G0224200	Transposed	1428	476	52.37	8.89	-0.42	7WD40
RsWD40-78	RHSIM_Rhsim04G0234300	Dispersed	5133	1711	191.47	6.58	-0.62	6WD40
RsWD40-79	RHSIM_Rhsim04G0247200	Transposed	5499	1833	203.28	6.32	-0.15	BEACH+4WD40+MATH
RsWD40-80	RHSIM_Rhsim05G0020600	WGD	1809	603	67.44	5.63	-0.37	AT_hook+CAF1C_H4-bd+5WD40
RsWD40-81	RHSIM_Rhsim05G0022800	Dispersed	2745	915	101.19	7.15	-0.51	2AT_hook+5WD40
RsWD40-82	RHSIM_Rhsim05G0038900	Singletons	4533	1511	168.2	6.69	-0.22	S_TKc+HEAT+5WD40
RsWD40-83	RHSIM_Rhsim05G0047900	WGD	1752	584	64.87	4.66	-0.44	6WD40
RsWD40-84	RHSIM_Rhsim05G0052400	WGD	1452	484	53.97	6.1	-0.42	7WD40
RsWD40-85	RHSIM_Rhsim05G0057000	Transposed	1323	441	49.86	4.75	-0.45	CAF1C_H4-bd+4WD40
RsWD40-86	RHSIM_Rhsim05G0069700	WGD	3951	1317	147.6	6.52	-0.23	7WD40+Coatomer_WDAD+COPI_C
RsWD40-87	RHSIM_Rhsim05G0070500	Dispersed	1461	487	54.27	8.48	-0.35	7WD40
RsWD40-88	RHSIM_Rhsim05G0074800	WGD	2049	683	76.04	8.75	-0.17	7WD40+4Mterf
RsWD40-89	RHSIM_Rhsim05G0078400	WGD	1344	448	49.21	6.39	-0.4	7WD40
RsWD40-90	RHSIM_Rhsim05G0089400	Transposed	2643	881	98.37	7.04	-0.31	4WD40
RsWD40-91	RHSIM_Rhsim05G0141400	Dispersed	1470	490	53.68	6.35	-0.27	6WD40
RsWD40-92	RHSIM_Rhsim05G0148700	Transposed	2460	820	89.36	7.07	-0.29	8WD40+DUF3337
RsWD40-93	RHSIM_Rhsim05G0182300	Dispersed	1821	607	65.59	6.91	-0.31	6WD40
RsWD40-94	RHSIM_Rhsim05G0191800	Transposed	2889	963	106.77	8.5	-0.67	6WD40
RsWD40-95	RHSIM_Rhsim05G0216900	Dispersed	3564	1188	129.57	6.13	-0.13	6WD40
RsWD40-96	RHSIM_Rhsim05G0228200	WGD	4233	1411	155.32	6.02	-0.09	Raptor_N+7WD40
RsWD40-97	RHSIM_Rhsim06G0007900	Singletons	1176	392	44.08	5.03	-0.24	5WD40
RsWD40-98	RHSIM_Rhsim06G0021000	Transposed	4548	1516	168.95	5.53	-0.21	Ubox+4WD40
RsWD40-99	RHSIM_Rhsim06G0026000	Dispersed	1419	473	51.88	5.73	-0.33	6WD40
RsWD40-100	RHSIM_Rhsim06G0039900	WGD	1323	441	48.78	8.45	-0.35	7WD40
RsWD40-101	RHSIM_Rhsim06G0051400	Transposed	1761	587	64.71	5.01	-0.29	5WD40
RsWD40-102	RHSIM_Rhsim06G0058000	Transposed	1695	565	63.19	5.66	-0.62	LisH+8WD40
RsWD40-103	RHSIM_Rhsim06G0071200	Transposed	10059	3353	376.05	6.22	-0.08	Laminin_G_3+DUF4704+DUF4800+PH_BEACH+5WD40
RsWD40-104	RHSIM_Rhsim06G0074200	Dispersed	3018	1006	110.99	8.32	-0.46	8WD40
RsWD40-105	RHSIM_Rhsim06G0087400	Transposed	1458	486	52.4	4.5	-0.13	8WD40
RsWD40-106	RHSIM_Rhsim06G0116500	Transposed	1485	495	54.89	9.15	-0.36	6WD40
RsWD40-107	RHSIM_Rhsim06G0138000	Dispersed	1482	494	56.31	9.2	-0.46	6WD40+Sof1
RsWD40-108	RHSIM_Rhsim06G0158000	Transposed	300	100	11.47	9.1	-0.36	WD40
RsWD40-109	RHSIM_Rhsim06G0196200	Transposed	2793	931	102.39	6.21	-0.67	6WD40
RsWD40-110	RHSIM_Rhsim06G0199300	Dispersed	2685	895	100.2	5.62	-0.42	STYKc+7WD40
RsWD40-111	RHSIM_Rhsim06G0211600	Transposed	1221	407	43.18	5.06	0.04	6WD40
RsWD40-112	RHSIM_Rhsim06G0234000	WGD	4284	1428	154.71	5.58	-0.27	3WD40
RsWD40-113	RHSIM_Rhsim06G0234500	WGD	963	321	35.97	6.18	-0.49	6WD40
RsWD40-114	RHSIM_Rhsim06G0234900	Transposed	1287	429	47.93	7.64	-0.41	4WD40
RsWD40-115	RHSIM_Rhsim06G0241000	Transposed	1272	424	45.48	4.99	-0.02	5WD40
RsWD40-116	RHSIM_Rhsim07G0000300	Singletons	5952	1984	219.87	5.41	-0.21	2WD40+Vps8+Clathrin+RING
RsWD40-117	RHSIM_Rhsim07G0002600	WGD	2298	766	85.53	5.25	-0.18	6WD40
RsWD40-118	RHSIM_Rhsim07G0003000	Singletons	7608	2536	278.29	6.29	-0.09	11WD40
RsWD40-119	RHSIM_Rhsim07G0021900	WGD	1584	528	56.93	8.38	-0.34	2ZnF_C3H1+6WD40
RsWD40-120	RHSIM_Rhsim07G0022000	WGD	2121	707	76.43	8.05	-0.34	2ZnF_C3H1+6WD40
RsWD40-121	RHSIM_Rhsim07G0024100	Dispersed	8865	2955	322.36	5.64	-0.17	DUF4704+PH_BEACH+BEACH+3WD40
RsWD40-122	RHSIM_Rhsim07G0058400	Transposed	1458	486	53.93	8.43	-0.34	NLE+8WD40
RsWD40-123	RHSIM_Rhsim07G0058700	Singletons	2820	940	105.85	6.87	-0.13	10WD40+Utp21
RsWD40-124	RHSIM_Rhsim07G0058900	Singletons	1293	431	48.39	9.31	-0.26	FBOX+6WD40
RsWD40-125	RHSIM_Rhsim07G0059400	Transposed	3486	1162	126.3	5.15	-0.28	5WD40+Sec16_C
RsWD40-126	RHSIM_Rhsim07G0061900	Dispersed	1263	421	45.87	8.57	-0.25	7WD40
RsWD40-127	RHSIM_Rhsim07G0066700	Dispersed	2943	981	108.33	8.08	-0.55	7WD40
RsWD40-128	RHSIM_Rhsim07G0079000	Tandem	1602	534	59.77	5.03	-0.29	SERPIN+WD40
RsWD40-129	RHSIM_Rhsim07G0079100	Transposed	981	327	35.87	6.7	-0.15	7WD40
RsWD40-130	RHSIM_Rhsim07G0080400	Dispersed	1707	569	63.62	5.66	-0.6	7WD40
RsWD40-131	RHSIM_Rhsim07G0083300	Transposed	975	325	35.76	4.71	-0.15	5WD40
RsWD40-132	RHSIM_Rhsim07G0087200	Singletons	4653	1551	169.76	6.01	0.01	6WD40
RsWD40-133	RHSIM_Rhsim07G0096300	Transposed	1551	517	57.19	8.97	-0.41	7WD40
RsWD40-134	RHSIM_Rhsim07G0137700	Dispersed	1314	438	48.68	6.97	-0.44	7WD40
RsWD40-135	RHSIM_Rhsim07G0155800	Transposed	2985	995	108.38	6.18	-0.37	LisH+7WD40
RsWD40-136	RHSIM_Rhsim07G0173400	Singletons	4746	1582	171.91	8.1	-0.31	LisH+3WD40
RsWD40-137	RHSIM_Rhsim07G0178500	Dispersed	3294	1098	119.5	5.99	-0.4	3WD40+BCAS3
RsWD40-138	RHSIM_Rhsim07G0188400	Transposed	1725	575	65.38	6.41	-0.72	7WD40
RsWD40-139	RHSIM_Rhsim07G0201400	Transposed	1332	444	50.41	5.11	-0.32	3WD40
RsWD40-140	RHSIM_Rhsim07G0219900	Dispersed	1374	458	50.58	8.53	-0.44	5WD40
RsWD40-141	RHSIM_Rhsim08G0004200	Transposed	909	303	33.13	6.3	-0.19	7WD40
RsWD40-142	RHSIM_Rhsim08G0019400	Tandem	4155	1385	156.26	8.9	-0.4	TPR_12+TPR_10+Retrotrans_gag+4WD40
RsWD40-143	RHSIM_Rhsim08G0019500	Tandem	756	252	27.73	8.71	-0.12	2WD40
RsWD40-144	RHSIM_Rhsim08G0019600	Tandem	2070	690	74.91	7.63	-0.24	4WD40
RsWD40-145	RHSIM_Rhsim08G0025400	Transposed	1239	413	45.98	5.39	-0.59	2WD40
RsWD40-146	RHSIM_Rhsim08G0026000	Dispersed	1191	397	43.6	4.82	-0.21	5WD40
RsWD40-147	RHSIM_Rhsim08G0032600	Tandem	1608	536	60.26	9.11	-0.39	FBOX+WD40
RsWD40-148	RHSIM_Rhsim08G0033800	Transposed	996	332	36.72	5.82	-0.15	6WD40
RsWD40-149	RHSIM_Rhsim08G0037100	Dispersed	1053	351	39.43	4.64	-0.41	4WD40
RsWD40-150	RHSIM_Rhsim08G0062500	Transposed	903	301	32.64	5.76	-0.27	6WD40
RsWD40-151	RHSIM_Rhsim08G0097400	Singletons	282	94	10.95	9.17	-0.54	WD40
RsWD40-152	RHSIM_Rhsim08G0108700	WGD	1386	462	50.75	8.95	-0.47	7WD40
RsWD40-153	RHSIM_Rhsim08G0129000	Transposed	951	317	34.91	7.03	-0.15	7WD40
RsWD40-154	RHSIM_Rhsim08G0143500	Singletons	1815	605	67.47	8.16	-0.34	7WD40
RsWD40-155	RHSIM_Rhsim08G0174300	Dispersed	1272	424	48.37	5.66	-0.54	6WD40
RsWD40-156	RHSIM_Rhsim08G0181600	WGD	1542	514	56.35	6.01	-0.28	ATG16+7WD40
RsWD40-157	RHSIM_Rhsim08G0187300	Singletons	1311	437	47.84	7.08	-0.38	5WD40
RsWD40-158	RHSIM_Rhsim08G0188500	Dispersed	1455	485	52.9	5.94	-0.17	5WD40
RsWD40-159	RHSIM_Rhsim08G0197300	Singletons	1824	608	68.74	8.53	-0.56	4WD40
RsWD40-160	RHSIM_Rhsim08G0216600	Dispersed	2709	903	100.12	6.08	-0.16	10WD40+Utp12
RsWD40-161	RHSIM_Rhsim08G0220500	WGD	2787	929	104.79	4.9	-0.3	7WD40
RsWD40-162	RHSIM_Rhsim08G0225200	WGD	1290	430	46.53	8.93	-0.18	7WD40
RsWD40-163	RHSIM_Rhsim08G0226500	Transposed	1272	424	48.33	4.69	-0.55	CAF1C_H4-bd+6WD40
RsWD40-164	RHSIM_Rhsim08G0231900	WGD	1704	568	63.34	5.38	-0.41	6WD40
RsWD40-165	RHSIM_Rhsim09G0003900	Transposed	3495	1165	128.67	6.16	-0.29	4WD40+IPPc
RsWD40-166	RHSIM_Rhsim09G0008200	Transposed	1041	347	38.59	6.79	-0.45	7WD40
RsWD40-167	RHSIM_Rhsim09G0049500	Transposed	1104	368	40.66	8.91	-0.12	2WD40+Ham1p_like
RsWD40-168	RHSIM_Rhsim09G0103500	Singletons	2469	823	90.44	6.11	-0.11	12WD40
RsWD40-169	RHSIM_Rhsim09G0187200	WGD	1476	492	54.72	6.71	-0.05	4WD40
RsWD40-170	RHSIM_Rhsim09G0201900	Transposed	1308	436	47.65	7.19	-0.53	7WD40
RsWD40-171	RHSIM_Rhsim09G0207100	WGD	2163	721	80.72	8.36	-0.37	6WD40
RsWD40-172	RHSIM_Rhsim09G0209900	Dispersed	1032	344	38.4	4.97	-0.29	5WD40
RsWD40-173	RHSIM_Rhsim09G0212100	WGD	1359	453	50.04	7.25	-0.56	7WD40
RsWD40-174	RHSIM_Rhsim10G0017900	Dispersed	1407	469	52.14	8.98	-0.31	6WD40
RsWD40-175	RHSIM_Rhsim10G0018000	Transposed	1008	336	37.05	6.5	-0.25	6WD40
RsWD40-176	RHSIM_Rhsim10G0042800	Dispersed	1314	438	47.97	5.67	-0.2	NLE+7WD40
RsWD40-177	RHSIM_Rhsim10G0061900	Dispersed	6591	2197	245.15	5.55	-0.11	NB-ARC+9WD40
RsWD40-178	RHSIM_Rhsim10G0085400	Transposed	954	318	34.66	6.5	-0.31	7WD40+FBOX
RsWD40-179	RHSIM_Rhsim10G0097200	Dispersed	2139	713	80.9	5.83	-0.6	BOP1NT+6WD40
RsWD40-180	RHSIM_Rhsim10G0104800	Transposed	2370	790	87.22	7.98	-0.17	5WD40
RsWD40-181	RHSIM_Rhsim10G0136100	Transposed	1359	453	49.58	6.73	-0.25	6WD40
RsWD40-182	RHSIM_Rhsim10G0138400	Dispersed	1878	626	70.9	5.7	-0.44	6WD40
RsWD40-183	RHSIM_Rhsim10G0161500	Proximal	1845	615	69.03	5.84	-0.09	4WD40
RsWD40-184	RHSIM_Rhsim10G0161700	Proximal	2526	842	93.88	6.49	-0.29	5WD40
RsWD40-185	RHSIM_Rhsim10G0162500	Proximal	2400	800	90.95	6.24	-0.31	PPR_long+PPR_2+PPR+4WD40
RsWD40-186	RHSIM_Rhsim10G0195800	Dispersed	3228	1076	118.32	8.27	-0.09	8WD40+Lgl_C
RsWD40-187	RHSIM_Rhsim10G0207700	Transposed	903	301	32.64	5.71	-0.24	6WD40
RsWD40-188	RHSIM_Rhsim11G0027400	Transposed	3408	1136	124.7	6.73	-0.28	LisH+CTLH+11WD40
RsWD40-189	RHSIM_Rhsim11G0070600	Transposed	2505	835	93.16	5.45	-0.03	RING+STYKc+6WD40
RsWD40-190	RHSIM_Rhsim11G0092100	Dispersed	3393	1131	124.99	6.78	-0.28	LisH+CTLH+11WD40
RsWD40-191	RHSIM_Rhsim11G0111700	Singletons	4131	1377	147	6.95	-0.12	4WD40
RsWD40-192	RHSIM_Rhsim11G0131900	Proximal	1272	424	48.23	4.73	-0.57	CAF1C_H4-bd+6WD40
RsWD40-193	RHSIM_Rhsim11G0134900	Dispersed	1416	472	52.75	8.69	-0.28	7WD40
RsWD40-194	RHSIM_Rhsim11G0153700	WGD	1020	340	37.7	8.65	-0.47	6WD40
RsWD40-195	RHSIM_Rhsim11G0171100	WGD	1371	457	49.98	9.26	-0.44	7WD40
RsWD40-196	RHSIM_Rhsim11G0173300	Transposed	2277	759	83.96	5.42	-0.05	7WD40+PFU+2PUL
RsWD40-197	RHSIM_Rhsim11G0176400	WGD	1131	377	40.97	6.84	-0.22	7WD40
RsWD40-198	RHSIM_Rhsim11G0182000	WGD	3666	1222	136.92	6.55	-0.22	7WD40+Coatomer_WDAD+COPI_C
RsWD40-199	RHSIM_Rhsim11G0194100	WGD	1518	506	56.46	5.76	-0.08	7WD40
RsWD40-200	RHSIM_Rhsim12G0002400	Transposed	1023	341	37.64	7.16	-0.32	6WD40
RsWD40-201	RHSIM_Rhsim12G0003800	Transposed	1731	577	64.67	8.04	-0.27	LisH+CTLH+7WD40
RsWD40-202	RHSIM_Rhsim12G0038800	Transposed	1293	431	46.73	9.11	-0.07	6WD40
RsWD40-203	RHSIM_Rhsim12G0061000	Transposed	1443	481	53.63	8.82	-0.54	7WD40
RsWD40-204	RHSIM_Rhsim12G0078300	Dispersed	849	283	31.4	9.08	0.11	2WD40
RsWD40-205	RHSIM_Rhsim12G0090400	Transposed	3048	1016	111.93	8.39	-0.23	6WD40+2Katanin_con80
RsWD40-206	RHSIM_Rhsim12G0125700	WGD	1290	430	46.8	8.82	-0.36	7WD40
RsWD40-207	RHSIM_Rhsim12G0133500	Dispersed	1167	389	44.19	5.84	-0.19	6WD40
RsWD40-208	RHSIM_Rhsim12G0139700	Dispersed	1830	610	66.12	6.08	-0.11	11WD40
RsWD40-209	RHSIM_Rhsim12G0147200	Transposed	2874	958	105.25	6.58	-0.34	7WD40+Mcl1_mid
RsWD40-210	RHSIM_Rhsim12G0161600	WGD	1200	400	44.29	8.72	-0.35	7WD40
RsWD40-211	RHSIM_Rhsim12G0166100	Singletons	1071	357	39.46	5.28	-0.17	5WD40
RsWD40-212	RHSIM_Rhsim12G0170400	WGD	1524	508	55.67	6.13	-0.24	ATG16+7WD40
RsWD40-213	RHSIM_Rhsim12G0189200	Transposed	3738	1246	136.99	6.39	-0.34	LisH+CTLH+10WD40
RsWD40-214	RHSIM_Rhsim12G0194700	Transposed	1047	349	37.76	5.27	-0.4	7WD40
RsWD40-215	RHSIM_Rhsim12G0197300	WGD	3195	1065	119.92	5.15	-0.19	5WD40+Coatomer_WDAD
RsWD40-216	RHSIM_Rhsim12G0197400	WGD	1518	506	57.31	5.89	0.04	SYS1+6WD40
RsWD40-217	RHSIM_Rhsim12G0201600	WGD	1335	445	50.25	8.54	-0.29	7WD40
RsWD40-218	RHSIM_Rhsim12G0204800	WGD	1545	515	57.79	5.59	-0.5	7WD40
RsWD40-219	RHSIM_Rhsim12G0205400	WGD	5031	1677	188.67	6.22	-0.11	5WD40+2EMP70+P450
RsWD40-220	RHSIM_Rhsim13G0000700	Singletons	4257	1419	156.55	5.93	-0.06	11WD40
RsWD40-221	RHSIM_Rhsim13G0014300	Dispersed	1296	432	47.87	6.5	-0.21	4WD40
RsWD40-222	RHSIM_Rhsim13G0018400	Transposed	1608	536	59.72	9.66	-0.36	7WD40+UTP15_C
RsWD40-223	RHSIM_Rhsim13G0020400	WGD	1584	528	59.17	6.57	-0.41	6WD40
RsWD40-224	RHSIM_Rhsim13G0025400	Transposed	1530	510	55.49	4.63	-0.34	6WD40
RsWD40-225	RHSIM_Rhsim13G0026000	Transposed	942	314	34.56	7.64	-0.17	7WD40
RsWD40-226	RHSIM_Rhsim13G0028700	Transposed	11013	3671	408.65	5.62	-0.12	PH_BEACH+BEACH+4WD40
RsWD40-227	RHSIM_Rhsim13G0040400	Transposed	1968	656	72.25	5.57	-0.74	7WD40
RsWD40-228	RHSIM_Rhsim13G0069900	Singletons	1656	552	61.57	6.59	-0.54	ZnF_C2HC+5WD40
RsWD40-229	RHSIM_Rhsim13G0102400	Singletons	2733	911	101.68	5.38	-0.2	2WD40+CLH+RING
RsWD40-230	RHSIM_Rhsim13G0109800	Transposed	3120	1040	113.51	6.16	-0.35	6WD40+Hira
RsWD40-231	RHSIM_Rhsim13G0116700	Singletons	1026	342	36.47	6.75	-0.07	5WD40
RsWD40-232	RHSIM_Rhsim13G0120200	Transposed	1545	515	57.43	6.2	-0.66	7WD40
RsWD40-233	RHSIM_Rhsim13G0142800	Transposed	2160	720	81.54	5.9	-0.27	3WD40
RsWD40-234	RHSIM_Rhsim13G0148700	Transposed	2031	677	76.04	6.7	-0.43	RING+7WD40
RsWD40-235	RHSIM_Rhsim13G0166600	Transposed	1956	652	72.43	5.83	-0.16	LisH+CTLH+7WD40
RsWD40-236	RHSIM_Rhsim13G0175400	Transposed	4074	1358	150	9.07	-0.45	6WD40+Katanin_con80+SANT+BROMO
RsWD40-237	RHSIM_Rhsim13G0179400	WGD	2166	722	79.29	6.51	-0.56	7WD40
RsWD40-238	RHSIM_Rhsim13G0200600	Transposed	1731	577	64.3	8.18	-0.25	FBOX+7WD40
RsWD40-239	RHSIM_Rhsim13G0224700	Singletons	1425	475	53.25	7.66	-0.31	3WD40
RsWD40-240	RHSIM_Rhsim13G0225800	Singletons	2601	867	95.31	8.15	-0.13	7WD40
RsWD40-241	RHSIM_RhsimUnG0020600	Singletons	1722	574	64.3	6.43	-0.21	4WD40
RsWD40-242	RHSIM_RhsimUnG0046000	Transposed	1050	350	38.27	5.44	-0.33	7WD40
RsWD40-243	RHSIM_RhsimUnG0056400	Dispersed	1821	607	66.93	6.6	-0.09	FBOX+5WD40
RsWD40-244	RHSIM_RhsimUnG0064600	Tandem	663	221	24.13	4.86	-0.03	Serpin+WD40
RsWD40-245	RHSIM_RhsimUnG0064700	Tandem	981	327	35.85	6.7	-0.15	7WD40
RsWD40-246	RHSIM_RhsimUnG0106600	Dispersed	1266	422	47.32	5.82	-0.43	4WD40
RsWD40-247	RHSIM_RhsimUnG0124900	WGD	1020	340	37.7	8.65	-0.47	6WD40
RsWD40-248	RHSIM_RhsimUnG0132800	Transposed	1827	609	66.92	9.05	-0.23	6WD40
RsWD40-249	RHSIM_RhsimUnG0142200	WGD	1752	584	64.87	4.66	-0.44	6WD40
RsWD40-250	RHSIM_RhsimUnG0145700	Transposed	1188	396	44.54	6.89	0.12	WD40+HOX
RsWD40-251	RHSIM_RhsimUnG0148700	Transposed	3261	1087	123.28	5.66	-0.57	DEXDc+HELICc+HA2+OB_NTP_bind+WD40
RsWD40-252	RHSIM_RhsimUnG0164800	Dispersed	4170	1390	157.24	6.58	-0.28	AAA+2WD40
RsWD40-253	RHSIM_RhsimUnG0199700	Dispersed	1740	580	63.72	6.62	-0.15	FBOX+5WD40
RsWD40-254	RHSIM_RhsimUnG0228400	Transposed	1299	433	48.23	5.98	-0.37	3WD40
RsWD40-255	RHSIM_RhsimUnG0241700	Dispersed	2091	697	79.15	5.96	-0.62	BOP1NT+6WD40
RsWD40-256	RHSIM_RhsimUnG0253200	Transposed	1845	615	70.02	8.29	-0.51	7WD40
RsWD40-257	RHSIM_RhsimUnG0253300	Dispersed	2664	888	95.68	6.96	-0.33	3WD40+BCAS3
RsWD40-258	RHSIM_RhsimUnG0255200	Transposed	1302	434	48.07	8.61	-0.41	6WD40

## Sheet: Table S3
Table S3 Grouping of RsWD40 proteins based on domain compositions
S1 (162)	S2 (14)	S3 (10)	S4 (6)	S5 (5)	S6 (5)	S7 (4)	S8 (4)	S9 (4)	S10 (3)	S11 (3)	S12 (2)	S13 (2)	S14 (2)	S15 (2)	S16 (2)	S17 (2)	S18 (2)	S19 (1)	S20 (1)	S21 (1)	S22 (1)	S23 (1)	S24 (1)	S25 (1)	S26 (1)	S27 (1)	S28 (1)	S29 (1)	S30 (1)	S31 (1)	S32 (1)	S33 (1)	S34 (1)	S35 (1)	S36 (1)	S37 (1)	S38 (1)	S39 (1)	S40 (1)	S41 (1)	S42 (1)
WD40	WD40+LisH+(TFIID_NTD2/CTLH)	WD40+(RING/Ubox/Heat)+(STYKc)	WD40+FBOX	WD40+CAF1C_H4-bd+(AT_hook)	WD40+DUF+BEACH	WD40+Utp12 (15)	WD40+ZnF_C3H1/ZnF_C2HC	WD40+AAA+(DnaJ+PbH1)	WD40+BCAS3	WD40+Coatomer_WDAD+(COPI_C）	WD40+ATG16	WD40+Sec16_C	WD40+NLE	WD40+BOP1NT	WD40+Katanin_con80+(SANT+BROMO)	WD40+Raptor_N	WD40+NB-ARC	WD40+SFM	WD40+SYS1	WD40+PFU+PUL	WD40+Sof1	WD40+Mterf	WD40+Hira	WD40+Mcl1_mid	WD40+EMP70+P450	WD40+t_SNARE	WD40+SAM	WD40+BING4CT	WD40+HOX	WD40+RHD3	WD40+Pro_isomerase	WD40+Pept_C1	WD40+Serpin	WD40+TPR_12+TPR_10+Retrotrans_gag	WD40+PPR_long+PPR_2+PPR	WD40+Ham1p_like	WD40+DEXDc+HELICc+HA2+OB_NTP_bind	WD40+SERPIN	WD40+AT_hook	WD40+Lgl_C	WD40+IPPc
RsWD40-225	RsWD40-29	RsWD40-71	RsWD40-178	RsWD40-163	RsWD40-103	RsWD40-43	RsWD40-119	RsWD40-57	RsWD40-17	RsWD40-86	RsWD40-156	RsWD40-8	RsWD40-122	RsWD40-179	RsWD40-205	RsWD40-74	RsWD40-41	RsWD40-40	RsWD40-216	RsWD40-196	RsWD40-107	RsWD40-88	RsWD40-230	RsWD40-209	RsWD40-219	RsWD40-11	RsWD40-63	RsWD40-30	RsWD40-250	RsWD40-73	RsWD40-24	RsWD40-10	RsWD40-244	RsWD40-142	RsWD40-185	RsWD40-167	RsWD40-251	RsWD40-128	RsWD40-81	RsWD40-186	RsWD40-165
RsWD40-70	RsWD40-102	RsWD40-234	RsWD40-238	RsWD40-85	RsWD40-121	RsWD40-160	RsWD40-120	RsWD40-19	RsWD40-137	RsWD40-198	RsWD40-212	RsWD40-125	RsWD40-176	RsWD40-255	RsWD40-236	RsWD40-96	RsWD40-177
RsWD40-105	RsWD40-135	RsWD40-189	RsWD40-243	RsWD40-192	RsWD40-226	RsWD40-123	RsWD40-52	RsWD40-252	RsWD40-257	RsWD40-215
RsWD40-245	RsWD40-201	RsWD40-116	RsWD40-253	RsWD40-80	RsWD40-79	RsWD40-222	RsWD40-228	RsWD40-34
RsWD40-129	RsWD40-14	RsWD40-229	RsWD40-124	RsWD40-60	RsWD40-92
RsWD40-153	RsWD40-235	RsWD40-31	RsWD40-147
RsWD40-161	RsWD40-26	RsWD40-110
RsWD40-166	RsWD40-190	RsWD40-22
RsWD40-42	RsWD40-62	RsWD40-98
RsWD40-77	RsWD40-213	RsWD40-82
RsWD40-208	RsWD40-188
RsWD40-141	RsWD40-56
RsWD40-203	RsWD40-6
RsWD40-168	RsWD40-136
RsWD40-58
RsWD40-197
RsWD40-210
RsWD40-72
RsWD40-127
RsWD40-106
RsWD40-78
RsWD40-152
RsWD40-32
RsWD40-100
RsWD40-206
RsWD40-138
RsWD40-200
RsWD40-89
RsWD40-7
RsWD40-242
RsWD40-109
RsWD40-94
RsWD40-195
RsWD40-181
RsWD40-187
RsWD40-21
RsWD40-182
RsWD40-214
RsWD40-150
RsWD40-237
RsWD40-13
RsWD40-217
RsWD40-171
RsWD40-202
RsWD40-227
RsWD40-154
RsWD40-117
RsWD40-173
RsWD40-67
RsWD40-232
RsWD40-162
RsWD40-9
RsWD40-46
RsWD40-134
RsWD40-223
RsWD40-27
RsWD40-170
RsWD40-101
RsWD40-248
RsWD40-140
RsWD40-133
RsWD40-193
RsWD40-126
RsWD40-113
RsWD40-25
RsWD40-247
RsWD40-194
RsWD40-231
RsWD40-61
RsWD40-199
RsWD40-75
RsWD40-84
RsWD40-258
RsWD40-224
RsWD40-99
RsWD40-158
RsWD40-175
RsWD40-59
RsWD40-16
RsWD40-174
RsWD40-12
RsWD40-104
RsWD40-111
RsWD40-87
RsWD40-240
RsWD40-130
RsWD40-53
RsWD40-148
RsWD40-256
RsWD40-23
RsWD40-218
RsWD40-249
RsWD40-83
RsWD40-131
RsWD40-164
RsWD40-155
RsWD40-93
RsWD40-114
RsWD40-118
RsWD40-220
RsWD40-15
RsWD40-76
RsWD40-33
RsWD40-254
RsWD40-4
RsWD40-221
RsWD40-45
RsWD40-36
RsWD40-39
RsWD40-38
RsWD40-211
RsWD40-66
RsWD40-139
RsWD40-172
RsWD40-132
RsWD40-68
RsWD40-35
RsWD40-2
RsWD40-207
RsWD40-3
RsWD40-44
RsWD40-246
RsWD40-91
RsWD40-149
RsWD40-48
RsWD40-47
RsWD40-146
RsWD40-144
RsWD40-54
RsWD40-37
RsWD40-169
RsWD40-50
RsWD40-1
RsWD40-49
RsWD40-51
RsWD40-159
RsWD40-204
RsWD40-145
RsWD40-28
RsWD40-183
RsWD40-90
RsWD40-115
RsWD40-95
RsWD40-180
RsWD40-5
RsWD40-112
RsWD40-184
RsWD40-20
RsWD40-143
RsWD40-191
RsWD40-55
RsWD40-157
RsWD40-69
RsWD40-108
RsWD40-151
RsWD40-233
RsWD40-239
RsWD40-65
RsWD40-241
RsWD40-97
RsWD40-18
RsWD40-64

## Sheet: Table S4
Table S4 The WD40 genes in typical species
Medicago truncatula	Populus trichocarpa	Brassica rapa	Theobroma cacao	Vitis vinifera	Solanum lycopersicum	Solanum melongena	Camellia sinensis	Sorghum bicolor	Azolla filiculoides	Salvinia cucullata	Selaginella moellendorffii	Physcomitrium patens	Chlamydomonas reinhardtii	Ostreococcus lucimarinus	Cyanidioschyzon merolae
Medtr0012s010	Potri.001G016800	Brara.A00052.1.p	Thecc.01G005500	VIT_218s0117g00290	Solyc03g097160.4.1	Smechr0202538.1	GWHPACFB001908	Sobic.001G107300	Azfi_s0109.g045328	Sacu_v1.1_s0012.g005596	169971	Pp3c1_35350	Cre01.g000600	41794	CMM029CT
Medtr0421s003	Potri.001G022900	Brara.A00295.1.p	Thecc.01G019400	VIT_213s0064g00360	Solyc03g112530.3.1	Smechr0302364.1	GWHPACFB001814	Sobic.009G258500	Azfi_s0004.g008567	Sacu_v1.1_s0055.g014381	133091	Pp3c10_4790	Cre01.g002700	26408	CMC158CT
Medtr1g007740	Potri.001G026800	Brara.A00313.1.p	Thecc.01G046300	VIT_216s0039g01690	Solyc02g091790.3.1	Smechr0402166.1	GWHPACFB001091	Sobic.006G198600	Azfi_s0032.g024839	Sacu_v1.1_s0042.g012705	80645	Pp3c14_5700	Cre01.g010880	311	CML100CT
Medtr1g011610	Potri.001G048100	Brara.A00373.1.p	Thecc.01G065500	VIT_208s0007g04690	Solyc04g078320.4.1	Smechr0901745.1	GWHPACFB011703	Sobic.006G019300	Azfi_s0042.g026932	Sacu_v1.1_s0010.g004605	99969	Pp3c2_20770	Cre01.g019500	19794	CMI283CT
Medtr1g012820	Potri.001G049400	Brara.A00382.1.p	Thecc.01G067200	VIT_207s0151g00960	Solyc09g065290.4.1	Smechr0601940.1	GWHPACFB025075	Sobic.001G501400	Azfi_s0185.g056582	Sacu_v1.1_s0028.g009871	90562	Pp3c24_9020	Cre01.g020400	48240	CMI209CT
Medtr1g017880	Potri.001G075300	Brara.A00389.1.p	Thecc.01G081600	VIT_207s0205g00150	Solyc10g039190.2.1	Smechr0401952.1	GWHPACFB017075	Sobic.010G209400	Azfi_s0619.g079557	Sacu_v1.1_s2112.g028262	2593	Pp3c24_9070	Cre01.g032100	32128	CMD156CT
Medtr1g021590	Potri.001G079100	Brara.A00461.1.p	Thecc.01G118500	VIT_207s0129g00690	Solyc12g088540.3.1	Smechr0500094.1	GWHPACFB005261	Sobic.006G182200	Azfi_s0001.g000064	Sacu_v1.1_s0011.g005214	90375	Pp3c19_12460	Cre01.g032139	2326	CMQ257CT
Medtr1g022960	Potri.001G086600	Brara.A00467.1.p	Thecc.01G125000	VIT_204s0008g05780	Solyc06g065700.3.1	Smechr1102445.1	GWHPACFB024382	Sobic.003G261100	Azfi_s0021.g015826	Sacu_v1.1_s0040.g012324	94452	Pp3c12_23330	Cre01.g032150	50593	CMN161CT
Medtr1g028310	Potri.001G094500	Brara.A00539.1.p	Thecc.01G128200	VIT_218s0164g00020	Solyc07g008860.3.1	Smechr0602338.1	GWHPACFB014237	Sobic.009G223300	Azfi_s0230.g059177	Sacu_v1.1_s0035.g011374	407455	Pp3c13_5760	Cre01.g034600	42847	CMR185CT
Medtr1g034785	Potri.001G098700	Brara.A00755.1.p	Thecc.01G130700	VIT_218s0001g09600	Solyc12g088620.2.1	Smechr1000926.1	GWHPACFB025236	Sobic.002G347000	Azfi_s0113.g045894	Sacu_v1.1_s0004.g002424	266532	Pp3c16_11590	Cre01.g035000	34219	CMQ221CT
Medtr1g035350	Potri.001G112700	Brara.A00758.1.p	Thecc.01G131300	VIT_211s0016g02220	Solyc12g088630.2.1	Smechr0902013.1	GWHPACFB006946	Sobic.001G370300	Azfi_s0157.g053766	Sacu_v1.1_s0032.g010866	98102	Pp3c10_5380	Cre01.g036100	24382	CMO072CT
Medtr1g040810	Potri.001G173500	Brara.A00765.1.p	Thecc.01G139900	VIT_217s0000g02750	Solyc12g049100.3.1	Smechr0602339.1	GWHPACFB016962	Sobic.010G213200	Azfi_s0003.g008061	Sacu_v1.1_s0039.g012108	81344	Pp3c2_24880	Cre01.g039500	50173	CMC064CT
Medtr1g044720	Potri.001G174600	Brara.A00792.1.p	Thecc.01G142900	VIT_208s0007g03360	Solyc04g016510.3.1	Smechr0303326.1	GWHPACFB022490	Sobic.006G267500	Azfi_s0007.g010636	Sacu_v1.1_s0002.g000970	115108	Pp3c1_12080	Cre01.g053850	5471	CMC146CT
Medtr1g049000	Potri.001G179200	Brara.A00999.1.p	Thecc.01G149600	VIT_210s0071g01150	Solyc06g069010.3.1	Smechr1102321.1	GWHPACFB013668	Sobic.002G092300	Azfi_s0045.g029885	Sacu_v1.1_s0058.g014985	442850	Pp3c14_5270	Cre01.g055420	48514	CMT617CT
Medtr1g050340	Potri.001G197300	Brara.A01183.1.p	Thecc.01G155400	VIT_208s0007g05930	Solyc03g119040.3.1	Smechr0201774.1	GWHPACFB021849	Sobic.003G316700	Azfi_s0068.g036365	Sacu_v1.1_s0016.g006776	80929	Pp3c27_6040	Cre01.g065822	46295	CMS199CT
Medtr1g054300	Potri.001G200500	Brara.A01184.1.p	Thecc.01G155800	VIT_218s0117g00300	Solyc12g040510.2.1	Smechr0303331.1	GWHPACFB009530	Sobic.003G029600	Azfi_s0003.g008174	Sacu_v1.1_s0026.g009587	115580	Pp3c16_11580	Cre02.g073650	42170	CME044CT
Medtr1g059090	Potri.001G212700	Brara.A01292.1.p	Thecc.01G157600	VIT_209s0002g06030	Solyc02g021360.3.1	Smechr0700863.1	GWHPACFB002672	Sobic.001G142100	Azfi_s0408.g068469	Sacu_v1.1_s0012.g005667	77968	Pp3c16_13180	Cre02.g073650	24854	CMJ079CT
Medtr1g060580	Potri.001G221000	Brara.A01542.1.p	Thecc.01G159500	VIT_205s0094g00800	Solyc04g008720.4.1	Smechr0801468.1	GWHPACFB018184	Sobic.004G171200	Azfi_s0043.g026968	Sacu_v1.1_s0115.g020957	85610	Pp3c5_770	Cre02.g074000	17027	CMT515CT
Medtr1g069345	Potri.001G221150	Brara.A01985.1.p	Thecc.01G166700	VIT_209s0002g04810	Solyc08g067040.4.1	Smechr0303453.1	GWHPACFB010726	Sobic.006G017000	Azfi_s0001.g000608	Sacu_v1.1_s0139.g022603	77651	Pp3c7_9990	Cre02.g074000	25989	CMQ242CT
Medtr1g069355	Potri.001G251000	Brara.A02179.1.p	Thecc.01G170700	VIT_205s0077g02310	Solyc09g074400.3.1	Smechr0501744.1	GWHPACFB020124	Sobic.001G117800	Azfi_s0100.g044340	Sacu_v1.1_s0010.g004873	61964	Pp3c14_20020	Cre02.g076850	12918	CMJ077CT
Medtr1g071260	Potri.001G260900	Brara.A02191.1.p	Thecc.01G183000	VIT_206s0004g04740	Solyc03g120270.4.1	Smechr0303432.1	GWHPACFB012803	Sobic.009G201200	Azfi_s0909.g092270	Sacu_v1.1_s0888.g027821	269750	Pp3c6_28640	Cre02.g078150	15280	CMR267CT
Medtr1g072140	Potri.001G295100	Brara.A02289.1.p	Thecc.01G193500	VIT_217s0000g02670	Solyc06g066730.3.1	Smechr0602212.1	GWHPACFB009897	Sobic.005G172500	Azfi_s0706.g082700	Sacu_v1.1_s0109.g020567	87845	Pp3c5_3050	Cre02.g085000	49739	CMK039CT
Medtr1g072740	Potri.001G297600	Brara.A02321.1.p	Thecc.01G223300	VIT_213s0019g00220	Solyc12g043000.3.1	Smechr0101516.1	GWHPACFB012804	Sobic.004G088450	Azfi_s0038.g026263	Sacu_v1.1_s0065.g015999	107743	Pp3c20_7130	Cre02.g085050	31385	CMA125CT
Medtr1g076780	Potri.001G305500	Brara.A02528.1.p	Thecc.01G226600	VIT_218s0117g00280	Solyc07g032100.3.1	Smechr0701168.1	GWHPACFB013636	Sobic.004G088501	Azfi_s0157.g053779	Sacu_v1.1_s0178.g024725	98884	Pp3c24_18870	Cre02.g095101	29147	CMH120CT
Medtr1g078100	Potri.001G306500	Brara.A02792.1.p	Thecc.01G246900	VIT_218s0001g13430	Solyc11g005550.2.1	Smechr1200183.1	GWHPACFB014240	Sobic.010G178600	Azfi_s0028.g023979	Sacu_v1.1_s0053.g014180	233900	Pp3c11_25160	Cre02.g100800	4684	CMH260CT
Medtr1g081830	Potri.001G345400	Brara.A02808.1.p	Thecc.01G248600	VIT_211s0016g01730	Solyc01g060050.3.1	Smechr0200257.1	GWHPACFB020750	Sobic.005G206700	Azfi_s0246.g060019	Sacu_v1.1_s0088.g018556	79311	Pp3c21_14500	Cre02.g102450	3024	CMS241CT
Medtr1g082300	Potri.001G345900	Brara.A02869.1.p	Thecc.01G271200	VIT_209s0002g01580	Solyc04g080980.2.1	Smechr1100624.1	GWHPACFB019765	Sobic.003G427100	Azfi_s0054.g033735	Sacu_v1.1_s0059.g015163	76671	Pp3c5_15520	Cre02.g109150	26671	CML217CT
Medtr1g083230	Potri.001G384200	Brara.A02901.1.p	Thecc.01G275300	VIT_201s0011g04130	Solyc03g119090.3.1	Smechr0402434.1	GWHPACFB004202	Sobic.007G220300	Azfi_s0231.g059238	Sacu_v1.1_s0117.g021146	268258	Pp3c3_9960	Cre02.g109400	30495	CMP042CT
Medtr1g083700	Potri.001G399600	Brara.A02955.1.p	Thecc.01G277000	VIT_208s0007g08080	Solyc12g009030.2.1	Smechr0100250.1	GWHPACFB001146	Sobic.001G207400	Azfi_s1305.g101176	Sacu_v1.1_s0045.g013191	269383	Pp3c9_22280	Cre02.g110050	29038	CMP030CT
Medtr1g087120	Potri.001G403400	Brara.A03037.1.p	Thecc.01G286900	VIT_201s0026g00880	Solyc01g094480.4.1	Smechr1001004.1	GWHPACFB032033	Sobic.006G182500	Azfi_s0184.g056525	Sacu_v1.1_s0028.g009870	182691	Pp3c16_8560	Cre02.g110050	35708	CMI132CT
Medtr1g088855	Potri.001G410500	Brara.A03050.1.p	Thecc.01G287200	VIT_203s0063g02480	Solyc07g041080.3.1	Smechr0600126.1	GWHPACFB026474	Sobic.003G059750	Azfi_s0090.g042806	Sacu_v1.1_s0025.g009258	268628	Pp3c9_11970	Cre02.g110950	26050	CMQ050CT
Medtr1g089110	Potri.001G417000	Brara.A03091.1.p	Thecc.01G288500	VIT_211s0016g04180	Solyc05g014460.3.1	Smechr0202756.1	GWHPACFB012764	Sobic.003G089100	Azfi_s0129.g048906	Sacu_v1.1_s0162.g023949	79631	Pp3c16_16500	Cre02.g111350	29215	CMA138CT
Medtr1g089260	Potri.001G417300	Brara.A03099.1.p	Thecc.01G295200	VIT_203s0063g01790	Solyc03g059310.3.1	Smechr0303452.1	GWHPACFB014010	Sobic.001G346300	Azfi_s0012.g012916	Sacu_v1.1_s0047.g013497	118822	Pp3c2_1810	Cre02.g112200	43856	CMP288CT
Medtr1g089290	Potri.001G469500	Brara.A03144.1.p	Thecc.01G298400	VIT_217s0000g07690	Solyc01g109560.3.1	Smechr0300525.1	GWHPACFB008237	Sobic.002G020700	Azfi_s0256.g060562	Sacu_v1.1_s0046.g013324	267866	Pp3c23_12950	Cre02.g113250	43665	CMJ112CT
Medtr1g090310	Potri.001G470900	Brara.A03475.1.p	Thecc.01G312900	VIT_217s0000g08930	Solyc03g120260.4.1	Smechr0102778.1	GWHPACFB016360	Sobic.003G046400	Azfi_s0272.g061296	Sacu_v1.1_s0777.g027689	142121	Pp3c14_8280	Cre02.g115250	33509	CMS119CT
Medtr1g090320	Potri.001G471800	Brara.A03568.1.p	Thecc.01G322300	VIT_204s0008g04890	Solyc02g090150.1.1	Smechr0102204.1	GWHPACFB012738	Sobic.002G365900	Azfi_s0015.g014008	Sacu_v1.1_s0006.g003128	408653	Pp3c11_8520	Cre02.g118500	50969	CMP310CT
Medtr1g090827	Potri.002G011200	Brara.B00049.1.p	Thecc.01G322600	VIT_200s0776g00020	Solyc06g008310.3.1	Smechr1101663.1	GWHPACFB010056	Sobic.001G097000	Azfi_s0245.g059985	Sacu_v1.1_s0076.g017460	109484	Pp3c11_12600	Cre03.g143827	3069	CMR305CT
Medtr1g090873	Potri.002G021600	Brara.B00181.1.p	Thecc.01G333400	VIT_218s0001g11600	Solyc03g059100.3.1	Smechr0700862.1	GWHPACFB032040	Sobic.004G242900	Azfi_s0074.g037523	Sacu_v1.1_s0038.g012009	175982	Pp3c1_12990	Cre03.g152550	37792	CMP117CT
Medtr1g090877	Potri.002G047700	Brara.B00292.1.p	Thecc.01G339300	VIT_208s0007g00730	Solyc03g044830.4.1	Smechr0802330.1	GWHPACFB007619	Sobic.003G151200	Azfi_s0076.g037840	Sacu_v1.1_s0002.g001185	141637	Pp3c13_21390	Cre03.g159350	13870	CMR161CT
Medtr1g097140	Potri.002G051900	Brara.B00400.1.p	Thecc.01G340200	VIT_207s0255g00110	Solyc03g120080.4.1	Smechr0601947.1	GWHPACFB006321	Sobic.001G226000	Azfi_s0152.g053425	Sacu_v1.1_s0210.g025889	439559	Pp3c2_24120	Cre03.g159950	42930	CMK173CT
Medtr1g099380	Potri.002G055800	Brara.B00534.1.p	Thecc.01G346900	VIT_204s0008g04910	Solyc06g065640.3.1	Smechr0401256.1	GWHPACFB012720	Sobic.001G085800	Azfi_s0356.g066765	Sacu_v1.1_s0124.g021617	79275	Pp3c7_3690	Cre03.g160450	51367	CMQ367CT
Medtr1g102710	Potri.002G067900	Brara.B00554.1.p	Thecc.01G372900	VIT_209s0002g04720	Solyc11g017070.2.1	Smechr0402308.1	GWHPACFB006941	Sobic.006G156300	Azfi_s0283.g063046	Sacu_v1.1_s0084.g018225	410492	Pp3c11_18610	Cre03.g170350	26734	CMR067CT
Medtr1g106905	Potri.002G079900	Brara.B00615.1.p	Thecc.01G376600	VIT_201s0026g00040	Solyc01g079510.3.1	Smechr0602039.1	GWHPACFB026918	Sobic.002G044000	Azfi_s0166.g054428	Sacu_v1.1_s0084.g018269	402415	Pp3c18_8170	Cre03.g172200	4635	CMJ008CT
Medtr1g107560	Potri.002G094100	Brara.B00677.1.p	Thecc.01G404200	VIT_207s0005g01420	Solyc06g064830.3.1	Smechr0501342.1	GWHPACFB002023	Sobic.005G067200	Azfi_s1379.g102420	Sacu_v1.1_s0065.g015955	437541	Pp3c7_2610	Cre03.g178050	42874	CMB073CT
Medtr1g109490	Potri.002G103066	Brara.B00709.1.p	Thecc.01G405800	VIT_203s0063g02060	Solyc02g078970.4.1	Smechr0802536.1	GWHPACFB003144	Sobic.001G007800	Azfi_s0032.g024661	Sacu_v1.1_s0014.g006156	409107	Pp3c2_28090	Cre03.g178100	539	CMI077CT
Medtr1g113000	Potri.002G103132	Brara.B00854.1.p	Thecc.01G406200	VIT_210s0003g04610	Solyc12g088980.2.1	Smechr0100290.1	GWHPACFB021544	Sobic.003G002700	Azfi_s0048.g030447	Sacu_v1.1_s0153.g023512	78344	Pp3c2_28110	Cre03.g178550	39442	CME058CT
Medtr1g492860	Potri.002G111000	Brara.B01136.1.p	Thecc.01G407200	VIT_201s0011g06630	Solyc04g005020.3.1	Smechr0100269.1	GWHPACFB009323	Sobic.001G226700	Azfi_s0001.g000988	Sacu_v1.1_s0080.g017924	404876	Pp3c15_1000	Cre03.g180050	88512	CMC105CT
Medtr2g006020	Potri.002G117500	Brara.B01158.1.p	Thecc.02G002000	VIT_211s0016g04550	Solyc01g109350.3.1	Smechr0502356.1	GWHPACFB021469	Sobic.008G057600	Azfi_s0019.g015186	Sacu_v1.1_s0129.g021945	78691	Pp3c14_22340	Cre03.g180200	14166	CMB030CT
Medtr2g008410	Potri.002G126500	Brara.B01284.1.p	Thecc.02G010700	VIT_217s0000g05080	Solyc07g053660.3.1	Smechr0701564.1	GWHPACFB001138	Sobic.003G214600	Azfi_s0074.g037313	Sacu_v1.1_s0091.g018762	53217	Pp3c2_6210	Cre03.g185650	27138	CMR460CT
Medtr2g009800	Potri.002G130400	Brara.B01362.1.p	Thecc.02G029200	VIT_216s0098g01520	Solyc10g086430.3.1	Smechr0702099.1	GWHPACFB017250	Sobic.001G001900	Azfi_s0283.g063064	Sacu_v1.1_s0068.g016337	151778	Pp3c17_19090	Cre03.g190100	3307	CMR203CT
Medtr2g012630	Potri.002G148100	Brara.B01448.1.p	Thecc.02G053900	VIT_209s0002g05790	Solyc07g025140.4.1	Smechr0901596.1	GWHPACFB015476	Sobic.006G267800	Azfi_s0560.g076944	Sacu_v1.1_s0036.g011535	89039	Pp3c23_13260	Cre03.g194400	2239	CMT298CT
Medtr2g014020	Potri.002G150000	Brara.B01499.1.p	Thecc.02G060200	VIT_215s0046g00160	Solyc04g079700.3.1	Smechr0201464.1	GWHPACFB015025	Sobic.010G205900	Azfi_s0008.g011618	Sacu_v1.1_s0044.g013044	147078	Pp3c11_23660	Cre03.g195750	12699	CMH201CT
Medtr2g016160	Potri.002G173300	Brara.B01725.1.p	Thecc.02G078200	VIT_204s0044g00880	Solyc01g087670.3.1	Smechr0500827.1	GWHPACFB016396	Sobic.007G028100	Azfi_s0006.g010472	Sacu_v1.1_s0003.g001882	139237	Pp3c1_37340	Cre03.g196850	8083	CMJ206CT
Medtr2g016690	Potri.002G174100	Brara.B01856.1.p	Thecc.02G078300	VIT_210s0071g01030	Solyc08g006910.4.1	Smechr1001624.1	GWHPACFB011093	Sobic.003G195900	Azfi_s0012.g012868	Sacu_v1.1_s2172.g028285	165451	Pp3c19_1870	Cre03.g204150	35336	CMD010CT
Medtr2g019400	Potri.002G189400	Brara.B02283.1.p	Thecc.02G079100	VIT_202s0025g02240	Solyc02g069770.3.1	Smechr0902418.1	GWHPACFB030940	Sobic.001G157300	Azfi_s0012.g013013	Sacu_v1.1_s0030.g010488	233294	Pp3c5_27650	Cre03.g205800	17465	CML171CT
Medtr2g020720	Potri.002G205600	Brara.B02363.1.p	Thecc.02G086200	VIT_208s0007g01820	Solyc03g082870.4.1	Smechr1200022.1	GWHPACFB017922	Sobic.001G071400	Azfi_s0021.g015621	Sacu_v1.1_s0181.g024858	229944	Pp3c16_8750	Cre03.g209281	13210	CMI014CT
Medtr2g027690	Potri.002G207865	Brara.B02401.1.p	Thecc.02G100700	VIT_207s0005g04650	Solyc08g008490.4.1	Smechr0603088.1	GWHPACFB007528	Sobic.004G341700	Azfi_s0008.g011648	Sacu_v1.1_s0128.g021865	88222	Pp3c4_1261	Cre04.g215350	13512	CMG105CT
Medtr2g028050	Potri.002G212800	Brara.B02628.1.p	Thecc.02G112400	VIT_214s0068g00410	Solyc11g005710.2.1	Smechr0102034.1	GWHPACFB025669	Sobic.007G008300	Azfi_s0042.g026852	Sacu_v1.1_s0063.g015701	81531	Pp3c24_8550	Cre04.g215750	12589	CMM086CT
Medtr2g029940	Potri.002G213500	Brara.B03047.1.p	Thecc.02G115700	VIT_204s0008g03540	Solyc07g044850.3.1	Smechr1100594.1	GWHPACFB022950	Sobic.001G532700	Azfi_s0314.g064238	Sacu_v1.1_s0073.g017137	233646	Pp3c2_31720	Cre04.g216902	8186	CMS430CT
Medtr2g034500	Potri.002G216200	Brara.B03300.1.p	Thecc.02G121800	VIT_207s0005g06380	Solyc06g052070.3.1	Smechr0800148.1	GWHPACFB008814	Sobic.004G227500	Azfi_s0021.g015644	Sacu_v1.1_s0005.g002867	111629	Pp3c8_6330	Cre04.g216902	30316	CMH109CT
Medtr2g039250	Potri.002G220500	Brara.B03492.1.p	Thecc.02G139000	VIT_209s0002g04040	Solyc03g111740.3.1	Smechr0900611.1	GWHPACFB013510	Sobic.002G134200	Azfi_s0021.g015647	Sacu_v1.1_s0044.g012984	92939	Pp3c18_4200	Cre04.g217750	41450	CML108CT
Medtr2g049300	Potri.002G233700	Brara.B03566.1.p	Thecc.02G142800	VIT_214s0030g01350	Solyc01g109120.3.1	Smechr0302644.1	GWHPACFB026100	Sobic.003G408300	Azfi_s0010.g012116	Sacu_v1.1_s0013.g005956	139346	Pp3c2_10200	Cre04.g217914	19010	CMI237CT
Medtr2g054920	Potri.002G241800	Brara.B03647.1.p	Thecc.02G150900	VIT_219s0014g03170	Solyc05g025510.3.1	Smechr0601395.1	GWHPACFB024376	Sobic.003G021200	Azfi_s0002.g001199	Sacu_v1.1_s0088.g018560	88677	Pp3c1_3700	Cre04.g217914	17719	CMT586CT
Medtr2g059200	Potri.002G254700	Brara.B03861.1.p	Thecc.02G151800	VIT_211s0016g04710	Solyc06g083460.4.1	Smechr0901524.1	GWHPACFB032311	Sobic.001G227400	Azfi_s0185.g056657	Sacu_v1.1_s0010.g004643	71495	Pp3c13_22280	Cre04.g217991	30768	CMI236CT
Medtr2g060070	Potri.003G009600	Brara.B03991.1.p	Thecc.02G185400	VIT_206s0080g00130	Solyc05g006340.3.1	Smechr0302236.1	GWHPACFB013507	Sobic.001G126800	Azfi_s0021.g015649	Sacu_v1.1_s0017.g007060	66275	Pp3c6_19920	Cre04.g220300	31512	CMT215CT
Medtr2g060475	Potri.003G030000	Brara.C00071.1.p	Thecc.02G221200	VIT_205s0049g01840	Solyc08g023590.4.1	Smechr0702707.1	GWHPACFB031804	Sobic.003G214700	Azfi_s2626.g112452	Sacu_v1.1_s0218.g026104	179772	Pp3c5_9900	Cre04.g222000	38617	CMQ102CT
Medtr2g060520	Potri.003G034300	Brara.C00205.1.p	Thecc.02G240600	VIT_209s0002g04050	Solyc09g090660.3.1	Smechr0203005.1	GWHPACFB006111	Sobic.002G217500	Azfi_s0052.g031641	Sacu_v1.1_s0429.g027376	405665	Pp3c15_21840	Cre04.g226450	12608	CMK256CT
Medtr2g060710	Potri.003G038800	Brara.C00238.1.p	Thecc.02G240700	VIT_201s0137g00360	Solyc12g088570.3.1	Smechr0100732.1	GWHPACFB000994	Sobic.010G181600	Azfi_s0013.g013289	Sacu_v1.1_s0001.g000397	3288	Pp3c4_25840	Cre04.g227900	27655	CMS011CT
Medtr2g065670	Potri.003G051100	Brara.C00350.1.p	Thecc.02G266100	VIT_204s0044g01090	Solyc01g103720.4.1	Smechr0702444.1	GWHPACFB009970	Sobic.001G409500	Azfi_s0013.g013161	Sacu_v1.1_s0163.g024031	34541	Pp3c3_16960	Cre05.g234500	25547	CMM309CT
Medtr2g079740	Potri.003G056300	Brara.C00362.1.p	Thecc.02G279800	VIT_217s0000g03950	Solyc05g026480.2.1	Smechr1201735.1	GWHPACFB002244	Sobic.008G047800	Azfi_s0099.g044195	Sacu_v1.1_s0043.g012914	141846	Pp3c7_21300	Cre05.g236216	4968	CMF157CT
Medtr2g081080	Potri.003G059500	Brara.C00364.1.p	Thecc.02G282800	VIT_203s0038g02430	Solyc08g082900.4.1	Smechr0302855.1	GWHPACFB019255	Sobic.002G280700	Azfi_s0315.g064306	Sacu_v1.1_s0023.g008819	269521	Pp3c26_9700	Cre05.g236250	8348	CMT444CT
Medtr2g082770	Potri.003G060500	Brara.C00365.1.p	Thecc.02G338300	VIT_207s0005g04490	Solyc09g010720.3.1	Smechr0301606.1	GWHPACFB017347	Sobic.006G075600	Azfi_s1208.g099705	Sacu_v1.1_s0176.g024608	96537	Pp3c21_1630	Cre05.g242200	86903	CMG036CT
Medtr2g085075	Potri.003G119500	Brara.C00586.1.p	Thecc.03G004400	VIT_214s0060g01680	Solyc07g063330.4.1	Smechr0302946.1	GWHPACFB027915	Sobic.004G086700	Azfi_s0022.g016048	Sacu_v1.1_s0078.g017723	109958	Pp3c9_6000	Cre05.g242856	30739	CMR356CT
Medtr2g085210	Potri.003G132900	Brara.C00676.1.p	Thecc.03G015300	VIT_217s0000g09750	Solyc11g067200.2.1	Smechr0303426.1	GWHPACFB005122	Sobic.004G106700	Azfi_s0068.g036361	Sacu_v1.1_s0010.g004827	230840	Pp3c4_14370	Cre05.g243455	28024	CMB087CT
Medtr2g086140	Potri.003G137100	Brara.C01150.1.p	Thecc.03G015600	VIT_219s0015g01220	Solyc01g111030.2.1	Smechr0900415.1	GWHPACFB010701	Sobic.004G270800	Azfi_s3305.g115285	Sacu_v1.1_s0107.g020365	410333	Pp3c10_3720	Cre06.g251350	31083	CMH231CT
Medtr2g087640	Potri.003G138300	Brara.C01333.1.p	Thecc.03G031600	VIT_212s0028g01070	Solyc02g088780.4.1	Smechr0502137.1	GWHPACFB014643	Sobic.001G092100	Azfi_s0026.g023402	Sacu_v1.1_s0004.g002408	134659	Pp3c1_3770	Cre06.g251951	31328	CMF168CT
Medtr2g090685	Potri.003G144400	Brara.C01347.1.p	Thecc.03G048300	VIT_205s0102g00640	Solyc03g120010.4.1	Smechr0501240.1	GWHPACFB008977	Sobic.003G362500	Azfi_s0002.g001083	Sacu_v1.1_s0018.g007486	78512	Pp3c1_14663	Cre06.g254150	15935	CMI105CT
Medtr2g093200	Potri.003G151400	Brara.C01361.1.p	Thecc.03G050300	VIT_213s0106g00770	Solyc07g066060.3.1	Smechr0202868.1	GWHPACFB023879	Sobic.004G119700	Azfi_s0002.g001265	Sacu_v1.1_s0068.g016457	83551	Pp3c1_3750	Cre06.g255400	40159	CMQ016CT
Medtr2g100090	Potri.003G178600	Brara.C01388.1.p	Thecc.03G056400	VIT_207s0104g00900	Solyc02g087300.1.1	Smechr0801440.1	GWHPACFB004482	Sobic.008G150400	Azfi_s0048.g030580	Sacu_v1.1_s0062.g015595	73782	Pp3c12_17730	Cre06.g255950	26618
Medtr2g100370	Potri.003G180000	Brara.C01437.1.p	Thecc.03G104800	VIT_205s0029g01120	Solyc03g113850.1.1	Smechr0600145.1	GWHPACFB018790	Sobic.010G147700	Azfi_s0011.g012641	Sacu_v1.1_s0096.g019388	442453	Pp3c21_3130	Cre06.g266052	32777
Medtr2g100460	Potri.003G197900	Brara.C01455.1.p	Thecc.03G110500	VIT_214s0066g00650	Solyc06g072830.4.1	Smechr0101146.1	GWHPACFB019552	Sobic.001G157600	Azfi_s0228.g059081	Sacu_v1.1_s0155.g023618	106210	Pp3c1_14660	Cre06.g266200	41144
Medtr2g100540	Potri.003G202700	Brara.C01502.1.p	Thecc.03G118800	VIT_205s0102g00680	Solyc01g098090.3.1	Smechr0600010.1	GWHPACFB004944	Sobic.009G235000	Azfi_s0010.g012114	Sacu_v1.1_s0011.g005080	134213	Pp3c14_23300	Cre06.g266350	31672
Medtr2g101410	Potri.004G002700	Brara.C01529.1.p	Thecc.03G119100	VIT_214s0066g02380	Solyc09g061290.3.1	Smechr0302330.1	GWHPACFB005327	Sobic.006G123000	Azfi_s0011.g012591	Sacu_v1.1_s0078.g017726	439915	Pp3c22_5850	Cre06.g268450	38586
Medtr2g101620	Potri.004G034600	Brara.C01580.1.p	Thecc.03G125300	VIT_215s0107g00320	Solyc04g078780.3.1	Smechr0800403.1	GWHPACFB019092	Sobic.009G134500	Azfi_s0096.g043730	Sacu_v1.1_s0021.g008376	163891	Pp3c1_1790	Cre06.g274950	29268
Medtr2g102267	Potri.004G034900	Brara.C01661.1.p	Thecc.03G126600	VIT_205s0102g00550	Solyc01g080690.3.1	Smechr0303392.1	GWHPACFB022888	Sobic.003G156500	Azfi_s0090.g042640	Sacu_v1.1_s0099.g019576	157928	Pp3c7_4500	Cre06.g276100	813
Medtr2g102277	Potri.004G045601	Brara.C02234.1.p	Thecc.03G140300	VIT_216s0013g01550	Solyc01g091310.3.1	Smechr0303517.1	GWHPACFB031244	Sobic.010G269500	Azfi_s0272.g061280	Sacu_v1.1_s0093.g019016	101888	Pp3c2_19830	Cre06.g276100	28823
Medtr2g104140	Potri.004G057600	Brara.C02279.1.p	Thecc.03G144000	VIT_200s0838g00010	Solyc09g009410.3.1	Smechr0102379.1	GWHPACFB010833	Sobic.009G040400	Azfi_s0017.g014449	Sacu_v1.1_s0250.g026744	171333	Pp3c9_8840	Cre06.g278097	88419
Medtr2g435370	Potri.004G095000	Brara.C02328.1.p	Thecc.03G149200	VIT_217s0000g09730	Solyc03g062940.3.1	Smechr0302647.1	GWHPACFB008251	Sobic.001G004100	Azfi_s0110.g045476	Sacu_v1.1_s0017.g007110	234083	Pp3c3_26050	Cre06.g278175	86011
Medtr2g435380	Potri.004G141300	Brara.C02468.1.p	Thecc.03G169200	VIT_219s0015g00810	Solyc03g096870.3.1	Smechr0402222.1	GWHPACFB016882	Sobic.001G433800	Azfi_s0207.g057893	Sacu_v1.1_s0113.g020851	405317	Pp3c15_8550	Cre06.g278176	31266
Medtr2g435440	Potri.004G148400	Brara.C02527.1.p	Thecc.03G180400	VIT_216s0100g00320	Solyc01g104510.3.1	Smechr0100138.1	GWHPACFB021793	Sobic.003G115900	Azfi_s0075.g037719	Sacu_v1.1_s0034.g011295	106429	Pp3c17_8040	Cre06.g278205	33904
Medtr2g436510	Potri.004G150700	Brara.C02553.1.p	Thecc.03G188900	VIT_215s0048g00960	Solyc03g119650.3.1	Smechr0100664.1	GWHPACFB015546	Sobic.001G526300	Azfi_s0013.g013098	Sacu_v1.1_s0008.g003993	146851	Pp3c15_2410	Cre06.g278222	49403
Medtr2g436530	Potri.004G153700	Brara.C02689.1.p	Thecc.03G202600	VIT_214s0108g00070	Solyc08g005420.3.1	Smechr0602612.1	GWHPACFB020895	Sobic.001G163600	Azfi_s0006.g009845	Sacu_v1.1_s0334.g027271	266832	Pp3c22_5980	Cre06.g280350	25941
Medtr2g437810	Potri.004G160000	Brara.C02742.1.p	Thecc.03G207700	VIT_210s0003g01320	Solyc03g111780.1.1	Smechr1100584.1	GWHPACFB033274	Sobic.009G216700	Azfi_s0384.g067455	Sacu_v1.1_s0018.g007608	33764	Pp3c18_14790	Cre06.g286450	13201
Medtr3g010010	Potri.004G175300	Brara.C02749.1.p	Thecc.03G209300	VIT_209s0002g02150	Solyc12g056490.1.1	Smechr0101622.1	GWHPACFB008306	Sobic.004G283000	Azfi_s0560.g076954	Sacu_v1.1_s0016.g007027	89228	Pp3c22_17920	Cre06.g290500	32159
Medtr3g034210	Potri.004G178700	Brara.C02777.1.p	Thecc.03G224500	VIT_218s0001g10390	Solyc02g086470.3.1	Smechr0203082.1	GWHPACFB012056	Sobic.007G061000	Azfi_s0280.g062281	Sacu_v1.1_s0162.g023979	63950	Pp3c2_6010	Cre06.g298150	33241
Medtr3g045130	Potri.004G184900	Brara.C02798.1.p	Thecc.03G268200	VIT_213s0019g01840	Solyc12g013940.1.1	Smechr0201698.1	GWHPACFB021709	Sobic.003G274400	Azfi_s1566.g104353	Sacu_v1.1_s0055.g014387	63947	Pp3c8_22270	Cre06.g302750	40396
Medtr3g049070	Potri.004G222500	Brara.C03089.1.p	Thecc.03G286100	VIT_208s0007g00240	Solyc09g013160.3.1	Smechr0301092.1	GWHPACFB030863	Sobic.003G444100	Azfi_s0067.g036163	Sacu_v1.1_s0014.g006221	173029	Pp3c21_3140	Cre06.g303400	16850
Medtr3g051690	Potri.005G021700	Brara.C03182.1.p	Thecc.03G286900	VIT_216s0050g00020	Solyc12g088340.2.1	Smechr0102232.1	GWHPACFB000422	Sobic.003G006500	Azfi_s0001.g000702	Sacu_v1.1_s0008.g004222	230900	Pp3c2_9310	Cre06.g305000	37673
Medtr3g052220	Potri.005G026600	Brara.C03303.1.p	Thecc.03G292700	VIT_218s0001g13660	Solyc01g100050.3.1	Smechr0501683.1	GWHPACFB030682	Sobic.001G097400	Azfi_s0208.g057951	Sacu_v1.1_s0044.g013003	65096	Pp3c1_35990	Cre06.g305251	17572
Medtr3g054090	Potri.005G040300	Brara.C03462.1.p	Thecc.03G294500	VIT_210s0523g00030	Solyc09g064320.3.1	Smechr0100970.1	GWHPACFB020225	Sobic.005G098501	Azfi_s0003.g007834	Sacu_v1.1_s0010.g004658	98524	Pp3c19_9370	Cre06.g308000	3284
Medtr3g061160	Potri.005G046500	Brara.C03589.1.p	Thecc.04G016000	VIT_216s0013g00280	Solyc06g008880.3.1	Smechr0502290.1	GWHPACFB011708	Sobic.004G312600	Azfi_s0560.g076943	Sacu_v1.1_s0254.g026815	79926	Pp3c27_1720	Cre07.g313850	89076
Medtr3g061450	Potri.005G057600	Brara.C03593.1.p	Thecc.04G016500	VIT_216s0039g02510	Solyc11g005800.2.1	Smechr0301928.1	GWHPACFB012353	Sobic.010G032400	Azfi_s0243.g059895	Sacu_v1.1_s0099.g019559	413675	Pp3c11_2770	Cre07.g318702	39452
Medtr3g067940	Potri.005G061002	Brara.C03709.1.p	Thecc.04G053000	VIT_216s0050g02000	Solyc03g120900.3.1	Smechr0400216.1	GWHPACFB029359	Sobic.003G314300	Azfi_s0222.g058760	Sacu_v1.1_s0108.g020476	76631	Pp3c19_12500	Cre07.g326350	26351
Medtr3g074070	Potri.005G074400	Brara.C03714.1.p	Thecc.04G063000	VIT_212s0059g01420	Solyc10g006890.4.1	Smechr0100084.1	GWHPACFB000928	Sobic.003G231900	Azfi_s0143.g051480	Sacu_v1.1_s0092.g018888	126282	Pp3c2_31650	Cre07.g328600	27264
Medtr3g075400	Potri.005G101600	Brara.C03715.1.p	Thecc.04G066200	VIT_203s0038g00170	Solyc12g044320.2.1	Smechr1201542.1	GWHPACFB011897	Sobic.008G040100	Azfi_s0013.g013282	Sacu_v1.1_s1439.g028037	441729	Pp3c1_28980	Cre07.g334300	29647
Medtr3g078380	Potri.005G114600	Brara.C04214.1.p	Thecc.04G075900	VIT_218s0001g09100	Solyc03g117360.4.1	Smechr1100180.1	GWHPACFB008452	Sobic.002G160700	Azfi_s0015.g013811	Sacu_v1.1_s0002.g001012	80824	Pp3c2_4390	Cre07.g344050	24196
Medtr3g088425	Potri.005G131100	Brara.C04314.1.p	Thecc.04G094900	VIT_209s0002g09150	Solyc12g005950.2.1	Smechr0303179.1	GWHPACFB004662	Sobic.001G091900	Azfi_s0276.g061436	Sacu_v1.1_s0217.g026079	91051	Pp3c3_18790	Cre07.g347900	13752
Medtr3g088545	Potri.005G144400	Brara.C04393.1.p	Thecc.04G156800	VIT_209s0002g08370	Solyc03g026350.3.1	Smechr1102707.1	GWHPACFB001126	Sobic.001G477700	Azfi_s0288.g063208	Sacu_v1.1_s0179.g024739	143777	Pp3c10_18160	Cre07.g347950	30722
Medtr3g092840	Potri.005G148500	Brara.C04467.1.p	Thecc.04G163800	VIT_212s0055g00900	Solyc02g078800.4.1	Smechr1000237.1	GWHPACFB011290	Sobic.003G037700	Azfi_s0007.g011168	Sacu_v1.1_s0048.g013625	98534	Pp3c8_11620	Cre07.g349500	86630
Medtr3g093590	Potri.005G158300	Brara.C04642.1.p	Thecc.04G186600	VIT_212s0028g03140	Solyc11g072540.3.1	Smechr0102098.1	GWHPACFB032714	Sobic.006G219000	Azfi_s0208.g057969	Sacu_v1.1_s0079.g017747	79168	Pp3c13_16160	Cre07.g349850	15158
Medtr3g095780	Potri.005G168600	Brara.D00055.1.p	Thecc.04G205800	VIT_212s0028g03570	Solyc02g078000.2.1	Smechr0303123.1	GWHPACFB030754	Sobic.001G310100	Azfi_s0007.g010653	Sacu_v1.1_s0143.g022890	89394	Pp3c16_16320	Cre07.g350451	51414
Medtr3g098600	Potri.005G206600	Brara.D00131.1.p	Thecc.04G263400	VIT_206s0004g03460	Solyc10g047000.2.1	Smechr0600493.1	GWHPACFB000829	Sobic.007G051700	Azfi_s0065.g035810	Sacu_v1.1_s0010.g004819	429517	Pp3c21_8330	Cre07.g352900	32940
Medtr3g100060	Potri.005G211600	Brara.D00368.1.p	Thecc.04G269600	VIT_210s0071g00460	Solyc08g080080.4.1	Smechr0800182.1	GWHPACFB032731	Sobic.004G169600	Azfi_s0100.g044285	Sacu_v1.1_s0223.g026269	88186	Pp3c14_16170	Cre07.g355750	119571
Medtr3g100690	Potri.005G215400	Brara.D00534.1.p	Thecc.04G274100	VIT_211s0016g05620	Solyc11g010910.3.1	Smechr1001468.1	GWHPACFB013542	Sobic.001G222000	Azfi_s1726.g106181	Sacu_v1.1_s0012.g005619	107569	Pp3c10_15710	Cre08.g362650	30116
Medtr3g101680	Potri.005G218600	Brara.D00606.1.p	Thecc.04G286500	VIT_203s0091g00940	Solyc01g068250.2.1	Smechr0700242.1	GWHPACFB014166	Sobic.009G208200	Azfi_s0015.g013705	Sacu_v1.1_s0219.g026126	110074	Pp3c17_20160	Cre08.g364000	119515
Medtr3g103170	Potri.005G240100	Brara.D00622.1.p	Thecc.04G286600	VIT_209s0002g04060	Solyc04g009360.3.1	Smechr0501136.1	GWHPACFB012391	Sobic.009G138700	Azfi_s0019.g015280	Sacu_v1.1_s0162.g023975	76049	Pp3c3_26410	Cre08.g367650	24070
Medtr3g106080	Potri.005G249800	Brara.D01056.1.p	Thecc.04G291100	VIT_211s0016g02170	Solyc03g121580.3.1	Smechr1001603.1	GWHPACFB003911	Sobic.004G011201	Azfi_s0559.g076926	Sacu_v1.1_s0161.g023931	403785	Pp3c3_13590	Cre08.g371957	86096
Medtr3g107910	Potri.006G000500	Brara.D01599.1.p	Thecc.04G291300	VIT_210s0071g00410	Solyc12g038527.1.1	Smechr0303588.1	GWHPACFB017146	Sobic.010G021500	Azfi_s0593.g078786	Sacu_v1.1_s0101.g019796	107448	Pp3c26_8130	Cre08.g374400	15541
Medtr3g108470	Potri.006G001400	Brara.D01788.1.p	Thecc.04G297900	VIT_200s0227g00060	Solyc01g111590.4.1	Smechr0802284.1	GWHPACFB018509	Sobic.003G423000	Azfi_s0578.g078268	Sacu_v1.1_s0039.g012260	423914	Pp3c4_1260	Cre08.g374400	17090
Medtr3g110185	Potri.006G036601	Brara.D01984.1.p	Thecc.04G310500	VIT_203s0038g02940	Solyc03g116750.3.1	Smechr0701007.1	GWHPACFB018839	Sobic.007G193900	Azfi_s0074.g037445	Sacu_v1.1_s0016.g006743	412737	Pp3c22_20020	Cre08.g374700	30328
Medtr3g113190	Potri.006G045800	Brara.D01997.1.p	Thecc.05G002100	VIT_210s0071g00490	Solyc11g072050.1.1	Smechr1001595.1	GWHPACFB000652	Sobic.003G036800	Azfi_s0043.g026948	Sacu_v1.1_s0250.g026751	431142	Pp3c22_110	Cre08.g374800	29378
Medtr3g115200	Potri.006G066800	Brara.D02025.1.p	Thecc.05G014100	VIT_208s0007g00490	Solyc06g008110.4.1	Smechr0801889.1	GWHPACFB009389	Sobic.010G262650	Azfi_s0174.g055933	Sacu_v1.1_s0057.g014757	121554	Pp3c3_19940	Cre08.g375900	31691
Medtr3g116500	Potri.006G078900	Brara.D02082.1.p	Thecc.05G016300	VIT_215s0021g01350	Solyc03g095210.2.1	Smechr0101232.1	GWHPACFB019903	Sobic.004G345400	Azfi_s0022.g015892	Sacu_v1.1_s0323.g027237	402871	Pp3c3_34000	Cre08.g382515	14831
Medtr3g449990	Potri.006G081800	Brara.D02292.1.p	Thecc.05G022200	VIT_206s0009g01760	Solyc08g029050.4.1	Smechr1100667.1	GWHPACFB013699	Sobic.002G090700	Azfi_s0531.g075826	Sacu_v1.1_s0143.g022895	31884	Pp3c1_22090	Cre08.g382620	41442
Medtr3g491920	Potri.006G084600	Brara.D02489.1.p	Thecc.05G040700	VIT_207s0151g00790	Solyc07g008040.4.1	Smechr0501281.1	GWHPACFB011753	Sobic.007G123900	Azfi_s0400.g068230	Sacu_v1.1_s0069.g016570	127582	Pp3c20_12860	Cre08.g386000	33125
Medtr4g007500	Potri.006G096400	Brara.D02531.1.p	Thecc.05G043400	VIT_204s0008g06330	Solyc12g006317.1.1	Smechr0100456.1	GWHPACFB025088	Sobic.002G181400	Azfi_s0207.g057872	Sacu_v1.1_s0034.g011307	412471	Pp3c21_4780	Cre08.g386000
Medtr4g009840	Potri.006G106600	Brara.D02842.1.p	Thecc.05G057700	VIT_216s0039g02410	Solyc01g111860.4.1	Smechr1000405.1	GWHPACFB009734	Sobic.007G137350	Azfi_s0004.g008529	Sacu_v1.1_s0110.g020616	99605	Pp3c4_8230	Cre09.g386736
Medtr4g011300	Potri.006G121100	Brara.D02852.1.p	Thecc.05G072100	VIT_204s0008g06380	Solyc01g107160.3.1	Smechr0201803.1	GWHPACFB019235	Sobic.003G282000	Azfi_s0004.g008363	Sacu_v1.1_s0075.g017365	105106	Pp3c19_4130	Cre09.g389912
Medtr4g011950	Potri.006G129100	Brara.E00122.1.p	Thecc.05G088700	VIT_204s0023g00220	Solyc01g096950.4.1	Smechr1102608.1	GWHPACFB023026	Sobic.010G262800	Azfi_s0090.g042796	Sacu_v1.1_s0040.g012331	409223	Pp3c11_840	Cre09.g390912
Medtr4g039880	Potri.006G145800	Brara.E00142.1.p	Thecc.05G095200	VIT_210s0071g00520	Solyc11g005190.3.1	Smechr0401950.1	GWHPACFB005268	Sobic.003G029500	Azfi_s0026.g023316	Sacu_v1.1_s0001.g000379	140479	Pp3c4_1710	Cre09.g391875
Medtr4g045577	Potri.006G151800	Brara.E00224.1.p	Thecc.05G131000	VIT_219s0014g04680	Solyc05g014420.3.1	Smechr0800881.1	GWHPACFB012921	Sobic.002G150800	Azfi_s0003.g008049	Sacu_v1.1_s0062.g015468	438755	Pp3c19_7620	Cre09.g391875
Medtr4g053675	Potri.006G153100	Brara.E00379.1.p	Thecc.05G132900	VIT_210s0071g00570	Solyc02g079110.3.1	Smechr0100054.1	GWHPACFB013721	Sobic.007G032400	Azfi_s0004.g008835	Sacu_v1.1_s0072.g016966	413471	Pp3c12_23740	Cre09.g399911
Medtr4g056480	Potri.006G166500	Brara.E00513.1.p	Thecc.05G137800	VIT_209s0002g07020	Solyc11g011980.3.1	Smechr1201594.1	GWHPACFB001766	Sobic.003G041500	Azfi_s0014.g013675	Sacu_v1.1_s0007.g003824	130483	Pp3c15_23310	Cre09.g400312
Medtr4g066000	Potri.006G209000	Brara.E00995.1.p	Thecc.05G162800	VIT_204s0023g02460	Solyc04g005330.3.1	Smechr1000478.1	GWHPACFB020138	Sobic.009G238000	Azfi_s2001.g108630	Sacu_v1.1_s0002.g001018	418935	Pp3c9_21250	Cre09.g406851
Medtr4g068457	Potri.006G231000	Brara.E01061.1.p	Thecc.05G183600	VIT_207s0104g01060	Solyc06g008700.3.1	Smechr1100086.1	GWHPACFB032830	Sobic.006G195700	Azfi_s1448.g103209	Sacu_v1.1_s0018.g007449	3537	Pp3c15_9880	Cre10.g417850
Medtr4g069090	Potri.006G239600	Brara.E01100.1.p	Thecc.05G208600	VIT_213s0019g01680	Solyc08g076030.3.1	Smechr0602689.1	GWHPACFB005752	Sobic.005G008800	Azfi_s0312.g064202	Sacu_v1.1_s0133.g022237	74975	Pp3c6_5030	Cre10.g417950
Medtr4g071130	Potri.006G248100	Brara.E01103.1.p	Thecc.05G217400	VIT_214s0066g00720	Solyc12g013840.3.1	Smechr0100203.1	GWHPACFB012566	Sobic.006G202150	Azfi_s0322.g064516	Sacu_v1.1_s0042.g012680	171199	Pp3c5_26150	Cre10.g420650
Medtr4g073080	Potri.006G250200	Brara.E01122.1.p	Thecc.05G291700	VIT_217s0000g01660	Solyc01g110030.3.1	Smechr0501500.1	GWHPACFB008229	Sobic.008G171800	Azfi_s2399.g111179	Sacu_v1.1_s0107.g020331	417784	Pp3c1_39330	Cre10.g423600
Medtr4g077783	Potri.006G257900	Brara.E01189.1.p	Thecc.05G298200	VIT_200s0181g00120	Solyc04g076020.3.1	Smechr0201777.1	GWHPACFB020388	Sobic.001G462600	Azfi_s0049.g030694	Sacu_v1.1_s0013.g005999	439216	Pp3c16_19410	Cre10.g425050
Medtr4g084650	Potri.006G258100	Brara.E01267.1.p	Thecc.05G311400	VIT_213s0064g00330	Solyc02g078830.4.1	Smechr0600111.1	GWHPACFB008093	Sobic.008G009700	Azfi_s0006.g010198	Sacu_v1.1_s0046.g013359	170180	Pp3c10_19320	Cre10.g425750
Medtr4g086240	Potri.006G263400	Brara.E01315.1.p	Thecc.05G317400	VIT_210s0003g01570	Solyc12g035360.2.1	Smechr1000759.1	GWHPACFB010615	Sobic.006G173200	Azfi_s0038.g026359	Sacu_v1.1_s0068.g016440	413195	Pp3c11_15840	Cre10.g433450
Medtr4g088620	Potri.006G267500	Brara.E01550.1.p	Thecc.05G317500	VIT_207s0141g00380	Solyc06g073650.1.1	Smechr0202967.1	GWHPACFB002339	Sobic.004G331100	Azfi_s0110.g045504	Sacu_v1.1_s0001.g000015	146931	Pp3c15_19270	Cre10.g434300
Medtr4g088625	Potri.007G001500	Brara.E01562.1.p	Thecc.05G317600	VIT_218s0001g01930	Solyc11g005030.3.1	Smechr0202247.1	GWHPACFB029059	Sobic.001G535100	Azfi_s0098.g043984	Sacu_v1.1_s2879.g028485	419453	Pp3c1_36050	Cre10.g434600
Medtr4g088635	Potri.007G009500	Brara.E01583.1.p	Thecc.05G317800	VIT_215s0046g01310	Solyc07g063120.4.1	Smechr0702420.1	GWHPACFB032871	Sobic.010G169900	Azfi_s0010.g012161	Sacu_v1.1_s0010.g004913	409247	Pp3c12_14420	Cre10.g438700
Medtr4g088640	Potri.007G019601	Brara.E01619.1.p	Thecc.05G317900	VIT_219s0014g05210	Solyc10g080180.3.1	Smechr1001849.1	GWHPACFB011707	Sobic.004G051200	Azfi_s0367.g066999	Sacu_v1.1_s0011.g005354	419447	Pp3c6_22670	Cre10.g446900
Medtr4g088660	Potri.007G019833	Brara.E01911.1.p	Thecc.05G318100	VIT_219s0014g02660	Solyc10g011690.3.1	Smechr1002755.1	GWHPACFB001064	Sobic.005G207800	Azfi_s0061.g034941	Sacu_v1.1_s0027.g009705	51204	Pp3c3_16700	Cre10.g449950
Medtr4g088665	Potri.007G035100	Brara.E02130.1.p	Thecc.05G318300	VIT_213s0047g01130	Solyc05g010470.4.1	Smechr0900094.1	GWHPACFB009259	Sobic.001G401400	Azfi_s0056.g034101	Sacu_v1.1_s0098.g019504	183380	Pp3c3_23690	Cre10.g453900
Medtr4g088670	Potri.007G041000	Brara.E02155.1.p	Thecc.06G000900	VIT_219s0014g00360	Solyc09g010620.1.1	Smechr0401384.1	GWHPACFB015082	Sobic.001G083300	Azfi_s0001.g000418	Sacu_v1.1_s0175.g024544	447573	Pp3c18_21020	Cre10.g457550
Medtr4g088675	Potri.007G050100	Brara.E02157.1.p	Thecc.06G025100	VIT_218s0001g09610	Solyc02g083940.3.1	Smechr1100321.1	GWHPACFB007733	Sobic.005G024400	Azfi_s0028.g024031	Sacu_v1.1_s0105.g020149	417287	Pp3c22_1410	Cre10.g460100
Medtr4g090990	Potri.007G051500	Brara.E02280.1.p	Thecc.06G029400	VIT_204s0023g03320	Solyc07g064090.3.1	Smechr1001592.1	GWHPACFB015354	Sobic.008G016100	Azfi_s0151.g053353	Sacu_v1.1_s0041.g012635	75189	Pp3c7_14320	Cre10.g462750
Medtr4g091080	Potri.007G094000	Brara.E02301.1.p	Thecc.06G033200	VIT_211s0016g02270	Solyc02g030080.4.1	Smechr0902163.1	GWHPACFB005835	Sobic.003G209200	Azfi_s0282.g063028	Sacu_v1.1_s0146.g023079	444188	Pp3c2_15860	Cre10.g465650
Medtr4g095058	Potri.007G107900	Brara.E02307.1.p	Thecc.06G033300	VIT_215s0048g01650	Solyc08g081990.3.1	Smechr0401335.1	GWHPACFB012793	Sobic.006G041600	Azfi_s0314.g064237	Sacu_v1.1_s0096.g019392	111743	Pp3c20_7280	Cre10.g466250
Medtr4g096880	Potri.007G108200	Brara.E02378.1.p	Thecc.06G038500	VIT_207s0141g00530	Solyc04g057940.4.1	Smechr1002466.1	GWHPACFB015758	Sobic.005G059600	Azfi_s0646.g080887	Sacu_v1.1_s0092.g018889	404454	Pp3c21_5350	Cre10.g466300
Medtr4g102510	Potri.007G110500	Brara.E02380.1.p	Thecc.06G072800	VIT_202s0025g04680	Solyc04g076510.3.1	Smechr0802455.1	GWHPACFB024358	Sobic.010G126000	Azfi_s0090.g042626	Sacu_v1.1_s0001.g000714	171378	Pp3c1_43030	Cre11.g468377
Medtr4g102520	Potri.007G137300	Brara.E02383.1.p	Thecc.06G074100	VIT_218s0001g08860	Solyc03g114690.4.1	Smechr0701747.1	GWHPACFB030076	Sobic.001G093800	Azfi_s0237.g059573	Sacu_v1.1_s0012.g005668	60006	Pp3c2_24290	Cre11.g475000
Medtr4g103760	Potri.007G145100	Brara.E02482.1.p	Thecc.06G076400	VIT_218s0001g07710	Solyc02g072230.3.1	Smechr0400024.1	GWHPACFB005341	Sobic.010G229801	Azfi_s0072.g037061	Sacu_v1.1_s0044.g012973	116002	Pp3c5_17020	Cre12.g487200
Medtr4g104380	Potri.008G002300	Brara.E02593.1.p	Thecc.06G085200	VIT_212s0028g01340	Solyc08g077620.1.1	Smechr0702519.1	GWHPACFB004177	Sobic.008G054500	Azfi_s0008.g011417	Sacu_v1.1_s0012.g005469	98475	Pp3c9_24890	Cre12.g489750
Medtr4g104410	Potri.008G002700	Brara.E02608.1.p	Thecc.06G085600	VIT_208s0058g00890	Solyc02g038750.3.1	Smechr0200130.1	GWHPACFB005719	Sobic.004G257425	Azfi_s0765.g085878	Sacu_v1.1_s0152.g023478	426332	Pp3c19_7090	Cre12.g495650
Medtr4g105700	Potri.008G029100	Brara.E02786.1.p	Thecc.06G085800	VIT_207s0005g02210	Solyc07g039200.4.1	Smechr1100392.1	GWHPACFB009395	Sobic.007G032500	Azfi_s0177.g056140	Sacu_v1.1_s0059.g015154	139698	Pp3c14_11620	Cre12.g496950
Medtr4g106480	Potri.008G029200	Brara.E02941.1.p	Thecc.06G086100	VIT_209s0002g02470	Solyc05g008190.3.1	Smechr0701091.1	GWHPACFB015727	Sobic.004G096400	Azfi_s0187.g056716	Sacu_v1.1_s0122.g021439	92496	Pp3c12_14410	Cre12.g498150
Medtr4g111810	Potri.008G057500	Brara.E03009.1.p	Thecc.06G095200	VIT_200s1206g00020	Solyc04g012170.4.1	Smechr0700946.1	GWHPACFB030272	Sobic.003G077600	Azfi_s2204.g109876	Sacu_v1.1_s0059.g015049	52357	Pp3c7_2520	Cre12.g502800
Medtr4g113080	Potri.008G060700	Brara.E03129.1.p	Thecc.06G097900	VIT_205s0077g00140	Solyc05g014090.3.1	Smechr0401998.1	GWHPACFB026610	Sobic.004G215800	Azfi_s0127.g048722	Sacu_v1.1_s0012.g005582	416271	Pp3c21_8000	Cre12.g506000
Medtr4g114980	Potri.008G069700	Brara.E03400.1.p	Thecc.06G108500	VIT_204s0008g00840	Solyc03g121410.3.1	Smechr0102184.1	GWHPACFB008250	Sobic.010G056200	Azfi_s0329.g065324	Sacu_v1.1_s0011.g005083	110677	Pp3c17_1032	Cre12.g508450
Medtr4g116900	Potri.008G069750	Brara.E03647.1.p	Thecc.06G111600	VIT_202s0025g01110	Solyc05g053130.3.1	Smechr0303574.1	GWHPACFB001670	Sobic.002G007300	Azfi_s0006.g009960	Sacu_v1.1_s0019.g007766	105976	Pp3c12_16950	Cre12.g510150
Medtr4g116910	Potri.008G092100	Brara.F00020.1.p	Thecc.06G146500	VIT_211s0016g01910	Solyc02g087730.3.1	Smechr0303180.1	GWHPACFB004134	Sobic.004G256500	Azfi_s0017.g014557	Sacu_v1.1_s0102.g019937	164664	Pp3c11_23580	Cre12.g512750
Medtr4g119620	Potri.008G106802	Brara.F00176.1.p	Thecc.06G166800	VIT_211s0016g03000	Solyc01g094060.4.1	Smechr0301403.1	GWHPACFB024269	Sobic.003G186000	Azfi_s0017.g014476	Sacu_v1.1_s0137.g022497	77680	Pp3c18_2320	Cre12.g512750
Medtr4g120740	Potri.008G130300	Brara.F00236.1.p	Thecc.06G170100	VIT_218s0001g14390	Solyc09g091020.3.1	Smechr1102619.1	GWHPACFB011143	Sobic.003G201000	Azfi_s0167.g054487	Sacu_v1.1_s0012.g005648	166499	Pp3c1_13190	Cre12.g520950
Medtr4g120900	Potri.008G141300	Brara.F00369.1.p	Thecc.06G184900	VIT_203s0091g00710	Solyc07g047970.4.1	Smechr0500391.1	GWHPACFB031077	Sobic.002G006401	Azfi_s0010.g012125	Sacu_v1.1_s0120.g021404	230767	Pp3c3_10370	Cre12.g522450
Medtr4g123597	Potri.008G141400	Brara.F00384.1.p	Thecc.06G195200	VIT_211s0016g02550	Solyc08g082100.3.1	Smechr0201236.1	GWHPACFB025512	Sobic.001G353400	Azfi_s0016.g014399	Sacu_v1.1_s0010.g004708	270223	Pp3c1_24850	Cre12.g523200
Medtr4g125710	Potri.008G171600	Brara.F00400.1.p	Thecc.06G198700	VIT_218s0001g02820	Solyc11g007780.2.1	Smechr0902451.1	GWHPACFB005116	Sobic.003G008100	Azfi_s0064.g035526	Sacu_v1.1_s0003.g001346	126710	Pp3c13_21340	Cre12.g526950
Medtr4g125950	Potri.008G172800	Brara.F00412.1.p	Thecc.06G199000	VIT_205s0077g01710	Solyc12g099010.3.1	Smechr0802465.1	GWHPACFB023750	Sobic.002G381700	Azfi_s0010.g012037	Sacu_v1.1_s0012.g005508	427312	Pp3c9_3860	Cre12.g527500
Medtr4g127820	Potri.008G197200	Brara.F00508.1.p	Thecc.06G227300	VIT_201s0011g04970	Solyc09g014780.3.1	Smechr0900982.1	GWHPACFB022509	Sobic.001G054000	Azfi_s1515.g103946	Sacu_v1.1_s0008.g004279	183457	Pp3c15_6410	Cre12.g535350
Medtr4g130190	Potri.008G200900	Brara.F00703.1.p	Thecc.06G230000	VIT_200s0214g00020	Solyc12g044800.3.1	Smechr0702744.1	GWHPACFB000221	Sobic.004G280800	Azfi_s0189.g056859	Sacu_v1.1_s3466.g028809	165833	Pp3c3_15480	Cre12.g536550
Medtr4g415070	Potri.008G220800	Brara.F01061.1.p	Thecc.06G243400	VIT_207s0005g04630	Solyc07g066130.1.1	Smechr0602495.1	GWHPACFB010184	Sobic.002G060900	Azfi_s0617.g079528	Sacu_v1.1_s0047.g013481	440044	Pp3c17_2570	Cre12.g538500
Medtr5g005120	Potri.009G002100	Brara.F01063.1.p	Thecc.07G001900	VIT_211s0016g03590	Solyc03g097340.1.1	Smechr1001754.1	GWHPACFB033522	Sobic.003G223500	Azfi_s0104.g044811	Sacu_v1.1_s0713.g027625	422538	Pp3c3_34200	Cre12.g538850
Medtr5g008010	Potri.009G002400	Brara.F01080.1.p	Thecc.07G002900	VIT_208s0040g01960	Solyc10g005730.3.1	Smechr1001602.1	GWHPACFB010829	Sobic.002G159200	Azfi_s4235.g118410	Sacu_v1.1_s0105.g020160	171375	Pp3c7_20550	Cre12.g552900
Medtr5g009530	Potri.009G055400	Brara.F01247.1.p	Thecc.07G005200	VIT_213s0019g02400	Solyc06g071560.3.1	Smechr0400105.1	GWHPACFB013560	Sobic.008G163500	Azfi_s0049.g030776	Sacu_v1.1_s1837.g028192	138356	Pp3c9_18230	Cre12.g553100
Medtr5g016350	Potri.009G056500	Brara.F01274.1.p	Thecc.07G052900	VIT_202s0025g01250	Solyc04g072890.4.1	Smechr0501896.1	GWHPACFB023560	Sobic.003G057700	Azfi_s0015.g014144	Sacu_v1.1_s0177.g024630	402172	Pp3c16_5930	Cre12.g553100
Medtr5g016370	Potri.009G058000	Brara.F01379.1.p	Thecc.07G054500	VIT_213s0074g00010	Solyc01g066740.3.1	Smechr0401851.1	GWHPACFB011308	Sobic.004G290600	Azfi_s0236.g059543	Sacu_v1.1_s0271.g027021	437796	Pp3c4_20150	Cre12.g556650
Medtr5g017810	Potri.009G089200	Brara.F01462.1.p	Thecc.07G058600	VIT_206s0004g06550	Solyc05g018780.1.1	Smechr0901202.1	GWHPACFB013617	Sobic.001G099900	Azfi_s0143.g051469	Sacu_v1.1_s0068.g016441	75309	Pp3c8_19810	Cre12.g558250
Medtr5g018520	Potri.009G092500	Brara.F01559.1.p	Thecc.07G076600	VIT_206s0004g03040	Solyc05g012300.1.1	Smechr0900229.1	GWHPACFB030559	Sobic.007G219000	Azfi_s0003.g007367	Sacu_v1.1_s0024.g009172	417153	Pp3c7_4120	Cre12.g559850
Medtr5g022690	Potri.009G102000	Brara.F01618.1.p	Thecc.07G089800	VIT_218s0001g05220	Solyc07g065950.4.1	Smechr0102581.1	GWHPACFB012004	Sobic.002G412001	Azfi_s0021.g015599	Sacu_v1.1_s0168.g024284	418457	Pp3c18_4810	Cre13.g562800
Medtr5g024090	Potri.009G109500	Brara.F01843.1.p	Thecc.07G132500	VIT_217s0000g08730	Solyc09g018520.1.1	Smechr0301684.1	GWHPACFB021690	Sobic.006G141000	Azfi_s0111.g045610	Sacu_v1.1_s0026.g009466	233351	Pp3c4_20160	Cre13.g563700
Medtr5g025310	Potri.009G112184	Brara.F02000.1.p	Thecc.08G005100	VIT_214s0006g00650	Solyc03g079920.3.1	Smechr0101020.1	GWHPACFB008813	Sobic.002G401500	Azfi_s0032.g024638	Sacu_v1.1_s0065.g015921	410303	Pp3c15_10000	Cre13.g565150
Medtr5g035980	Potri.009G115300	Brara.F02005.1.p	Thecc.08G007800	VIT_219s0015g01750	Solyc05g012320.1.1	Smechr0302292.1	GWHPACFB010341	Sobic.010G274600	Azfi_s0002.g001553	Sacu_v1.1_s0177.g024647	404377	Pp3c5_28960	Cre13.g565850
Medtr5g043000	Potri.009G121102	Brara.F02009.1.p	Thecc.08G019300	VIT_213s0074g00030	Solyc05g006470.4.1	Smechr1001952.1	GWHPACFB002929	Sobic.007G171100	Azfi_s0705.g082672	Sacu_v1.1_s0006.g003415	99919	Pp3c19_12930	Cre13.g567150
Medtr5g069620	Potri.009G135100	Brara.F02053.1.p	Thecc.08G036600	VIT_211s0206g00020	Solyc09g031610.4.1	Smechr1001354.1	GWHPACFB024669	Sobic.005G184200	Azfi_s0909.g092263	Sacu_v1.1_s0026.g009621	146571	Pp3c23_12970	Cre13.g572700
Medtr5g070310	Potri.009G139000	Brara.F02206.1.p	Thecc.08G038500	VIT_217s0000g08690	Solyc01g099400.4.1	Smechr1000020.1	GWHPACFB015840	Sobic.003G416400	Azfi_s0063.g035317	Sacu_v1.1_s0005.g002875	176503	Pp3c17_3950	Cre13.g575950
Medtr5g077160	Potri.009G144800	Brara.F02251.1.p	Thecc.08G057800	VIT_200s0640g00010	Solyc06g062530.4.1	Smechr0103230.1	GWHPACFB019024	Sobic.008G033100	Azfi_s0003.g007622	Sacu_v1.1_s0001.g000113	136772	Pp3c24_1010	Cre13.g577550
Medtr5g081240	Potri.009G146400	Brara.F02337.1.p	Thecc.08G067600	VIT_216s0098g00870	Solyc07g066140.1.1	Smechr0602171.1	GWHPACFB017620	Sobic.009G112800	Azfi_s0652.g081075	Sacu_v1.1_s0006.g003439	413341	Pp3c10_9370	Cre13.g581750
Medtr5g082840	Potri.009G157900	Brara.F02345.1.p	Thecc.08G072600	VIT_215s0046g00250	Solyc03g117370.3.1	Smechr0101541.1	GWHPACFB000453	Sobic.007G173700	Azfi_s0028.g023999	Sacu_v1.1_s0017.g007238	421161	Pp3c13_12620	Cre13.g583250
Medtr5g085250	Potri.010G005400	Brara.F02585.1.p	Thecc.08G088800	VIT_218s0001g07170	Solyc10g086070.2.1	Smechr1001992.1	GWHPACFB029673	Sobic.004G157400	Azfi_s0762.g085633	Sacu_v1.1_s0321.g027231	2318	Pp3c26_4890	Cre13.g602700
Medtr5g087680	Potri.010G012800	Brara.F02651.1.p	Thecc.08G110100	VIT_213s0084g00760	Solyc07g020870.3.1	Smechr0303000.1	GWHPACFB030752	Sobic.003G248500	Azfi_s0732.g084105	Sacu_v1.1_s0065.g016067	421824	Pp3c14_5930	Cre13.g606850
Medtr5g090420	Potri.010G026800	Brara.F02668.1.p	Thecc.08G131200	VIT_205s0062g01060	Solyc01g087910.4.1	Smechr0200515.1	GWHPACFB003249	Sobic.008G017200	Azfi_s0028.g023792	Sacu_v1.1_s0065.g016056	442028	Pp3c4_30600	Cre14.g611750
Medtr5g096040	Potri.010G050900	Brara.F02684.1.p	Thecc.08G132300	VIT_214s0060g02380	Solyc03g093490.3.1	Smechr1001594.1	GWHPACFB020578	Sobic.004G161666	Azfi_s0003.g008191	Sacu_v1.1_s0044.g012952	154156	Pp3c4_5120	Cre14.g613400
Medtr5g097060	Potri.010G064600	Brara.F02784.1.p	Thecc.08G153100	VIT_216s0098g01030	Solyc12g098690.2.1	Smechr0802422.1	GWHPACFB016684	Sobic.004G161701	Azfi_s0231.g059267	Sacu_v1.1_s0109.g020500	422350	Pp3c18_8470	Cre14.g626500
Medtr5g097870	Potri.010G066000	Brara.F02831.1.p	Thecc.08G195800	VIT_208s0040g00280	Solyc09g007670.3.1	Smechr0702698.1	GWHPACFB024689	Sobic.004G161717	Azfi_s0385.g067529	Sacu_v1.1_s0102.g019918	74124	Pp3c10_25350	Cre16.g648100
Medtr6g004040	Potri.010G100101	Brara.F02933.1.p	Thecc.08G198300	VIT_201s0010g00400	Solyc07g066410.4.1	Smechr0702714.1	GWHPACFB019101	Sobic.003G053800	Azfi_s0084.g038907	Sacu_v1.1_s0006.g002990	121622	Pp3c13_5000	Cre16.g652950
Medtr6g005050	Potri.010G100400	Brara.F03190.1.p	Thecc.09G001100	VIT_201s0113g00430	Solyc08g081640.3.1	Smechr1201743.1	GWHPACFB008812	Sobic.003G152400	Azfi_s2189.g109830	Sacu_v1.1_s0002.g001021	126756	Pp3c25_7220	Cre16.g655400
Medtr6g005220	Potri.010G111800	Brara.F03202.1.p	Thecc.09G016800	VIT_200s0455g00020	Solyc11g067090.2.1	Smechr0102054.1	GWHPACFB032030	Sobic.001G036050	Azfi_s0329.g065351	Sacu_v1.1_s0195.g025456	90148	Pp3c25_6190	Cre16.g657550
Medtr6g005920	Potri.010G119600	Brara.F03484.1.p	Thecc.09G020900	VIT_207s0104g01790	Solyc03g081210.1.1	Smechr0402559.1	GWHPACFB020611	Sobic.003G320700	Azfi_s0177.g056146	Sacu_v1.1_s0377.g027318	89017	Pp3c7_70	Cre16.g662800
Medtr6g007797	Potri.010G142700	Brara.F03864.1.p	Thecc.09G021000	VIT_213s0064g00010	Solyc09g098330.3.1	Smechr0502667.1	GWHPACFB006639	Sobic.002G312800	Azfi_s0276.g061465	Sacu_v1.1_s0067.g016310	418494	Pp3c12_9400	Cre16.g672600
Medtr6g011500	Potri.010G153300	Brara.G00045.1.p	Thecc.09G036600	VIT_200s0179g00210	Solyc04g082470.3.1	Smechr1002236.1	GWHPACFB027770	Sobic.009G049600	Azfi_s2429.g111307	Sacu_v1.1_s0026.g009634	182327	Pp3c16_11700	Cre16.g674000
Medtr6g036750	Potri.010G162700	Brara.G00137.1.p	Thecc.09G043500	VIT_219s0015g01380	Solyc04g077680.3.1	Smechr0402112.1	GWHPACFB004277	Sobic.009G060000	Azfi_s0069.g036552	Sacu_v1.1_s0075.g017400	136782	Pp3c16_11705	Cre16.g675301
Medtr6g072020	Potri.010G187700	Brara.G00163.1.p	Thecc.09G052300	VIT_207s0104g01780	Solyc05g025630.3.1	Smechr0600884.1	GWHPACFB024876	Sobic.004G322300	Azfi_s0399.g068196	Sacu_v1.1_s0040.g012369		Pp3c24_2050	Cre16.g678400
Medtr6g088180	Potri.010G197700	Brara.G00169.1.p	Thecc.09G077300	VIT_203s0091g00400	Solyc08g006010.3.1	Smechr0901804.1	GWHPACFB025258	Sobic.010G213150	Azfi_s0004.g008256			Pp3c19_12590	Cre16.g678808
Medtr6g088835	Potri.010G202100	Brara.G00312.1.p	Thecc.09G082600	VIT_213s0067g00170	Solyc12g088290.2.1	Smechr0102378.1	GWHPACFB026423	Sobic.006G179900	Azfi_s0119.g046698			Pp3c9_4770	Cre16.g691440
Medtr6g092670	Potri.010G232400	Brara.G00325.1.p	Thecc.09G085200	VIT_214s0068g00660	Solyc09g065700.3.1	Smechr0602691.1	GWHPACFB004625	Sobic.001G010300	Azfi_s0074.g037392			Pp3c22_23110	Cre16.g692902
Medtr6g093060	Potri.010G232500	Brara.G00904.1.p	Thecc.09G089000	VIT_205s0020g00560	Solyc09g075000.3.1	Smechr0400123.1	GWHPACFB011098	Sobic.002G430000	Azfi_s0002.g001659			Pp3c3_3110	Cre16.g693750
Medtr6g453270	Potri.010G254300	Brara.G01172.1.p	Thecc.09G090200	VIT_205s0020g00030	Solyc06g051380.3.1	Smechr0900060.1	GWHPACFB030010	Sobic.005G063700	Azfi_s0004.g008703			Pp3c26_11450	Cre16.g694402
Medtr6g465150	Potri.010G255400	Brara.G01542.1.p	Thecc.09G099100	VIT_216s0013g01510	Solyc05g012720.3.1	Smechr1001370.1	GWHPACFB025868	Sobic.001G296800	Azfi_s0010.g012062			Pp3c11_26160	Cre17.g703900
Medtr7g016970	Potri.011G021700	Brara.G01720.1.p	Thecc.09G106400	VIT_217s0000g00230	Solyc01g107360.4.1	Smechr0100439.1	GWHPACFB024383	Sobic.009G049800	Azfi_s0617.g079542			Pp3c9_24450	Cre17.g710100
Medtr7g016980	Potri.011G043000	Brara.G01857.1.p	Thecc.09G117400	VIT_208s0007g02920	Solyc01g021640.3.1	Smechr0502285.1	GWHPACFB023102	Sobic.010G017900	Azfi_s1083.g097165			Pp3c12_25770	Cre17.g713900
Medtr7g022190	Potri.011G045500	Brara.G01981.1.p	Thecc.09G119600	VIT_219s0027g00890	Solyc08g016801.1.1	Smechr0101322.1	GWHPACFB024658	Sobic.009G133500	Azfi_s3364.g115496			Pp3c21_15900	Cre17.g715750
Medtr7g034625	Potri.011G066600	Brara.G01998.1.p	Thecc.09G129800	VIT_219s0014g05190	Solyc08g016808.1.1	Smechr0200514.1	GWHPACFB002167	Sobic.004G325700	Azfi_s0010.g012064			Pp3c7_720	Cre17.g718650
Medtr7g047640	Potri.011G069700	Brara.G02017.1.p	Thecc.09G130300	VIT_207s0129g00570	Solyc10g005920.4.1	Smechr0800720.1	GWHPACFB013962	Sobic.005G092401	Azfi_s0006.g009749			Pp3c8_11180	Cre17.g723450
Medtr7g053100	Potri.011G119500	Brara.G02036.1.p	Thecc.09G146300	VIT_207s0005g00240	Solyc09g018530.3.1	Smechr0302999.1	GWHPACFB007717	Sobic.004G063600	Azfi_s0261.g060766			Pp3c6_5700	Cre17.g723450
Medtr7g055590	Potri.011G122500	Brara.G02045.1.p	Thecc.09G155900	VIT_214s0030g00400	Solyc09g064770.1.1	Smechr0700811.1	GWHPACFB032642	Sobic.009G049500	Azfi_s0056.g034208			Pp3c6_5706	Cre17.g724850
Medtr7g057540	Potri.011G132700	Brara.G02328.1.p	Thecc.09G175700	VIT_208s0056g00040	Solyc06g043150.4.1	Smechr0303262.1	GWHPACFB004491	Sobic.006G264000	Azfi_s0006.g010274			Pp3c20_23460	Cre17.g728650
Medtr7g058440	Potri.011G156900	Brara.G02389.1.p	Thecc.09G187500	VIT_207s0104g00860	Solyc02g064800.3.1	Smechr0800245.1	GWHPACFB020530	Sobic.003G362600	Azfi_s0074.g037505			Pp3c6_26100	Cre17.g730200
Medtr7g058460	Potri.011G166400	Brara.G02603.1.p	Thecc.09G200300	VIT_202s0025g00440	Solyc12g042200.2.1	Smechr0200037.1	GWHPACFB020375	Sobic.010G147833	Azfi_s0019.g015269			Pp3c2_29420	Cre17.g732650
Medtr7g060420	Potri.011G168600	Brara.G03075.1.p	Thecc.09G202800	VIT_211s0037g00970	Solyc06g048510.4.1	Smechr1001593.1	GWHPACFB003093	Sobic.005G043600	Azfi_s0108.g045232			Pp3c15_3360	Cre17.g738450
Medtr7g066750	Potri.012G006100	Brara.G03245.1.p	Thecc.09G225900	VIT_205s0077g01160	Solyc01g098430.3.1	Smechr0501643.1	GWHPACFB020698	Sobic.002G390900	Azfi_s0004.g008846			Pp3c23_6990	Cre17.g739050
Medtr7g066770	Potri.012G018200	Brara.G03422.1.p	Thecc.09G236800	VIT_200s0181g00210	Solyc09g064310.3.1	Smechr1002290.1	GWHPACFB032612	Sobic.004G327100	Azfi_s0037.g025892			Pp3c15_3450
Medtr7g068810	Potri.012G021900	Brara.G03554.1.p	Thecc.09G262300	VIT_213s0067g01130	Solyc02g082690.3.1	Smechr0601158.1	GWHPACFB009356	Sobic.001G392001	Azfi_s2069.g108966			Pp3c1_3260
Medtr7g072330	Potri.012G049200	Brara.G03706.1.p	Thecc.09G262400	VIT_215s0048g02590	Solyc09g009710.4.1	Smechr0301724.1	GWHPACFB000544	Sobic.003G240700	Azfi_s0385.g067532			Pp3c18_5350
Medtr7g074890	Potri.012G052700	Brara.G03711.1.p	Thecc.09G263400	VIT_208s0058g00900	Solyc10g085580.3.1	Smechr0902079.1	GWHPACFB030580	Sobic.004G023100	Azfi_s0157.g053753			Pp3c15_3440
Medtr7g075660	Potri.012G060800	Brara.H00038.1.p	Thecc.09G286400	VIT_213s0158g00140	Solyc04g045290.1.1	Smechr0200516.1	GWHPACFB028110	Sobic.006G202100				Pp3c5_2890
Medtr7g076230	Potri.012G065200	Brara.H00202.1.p	Thecc.09G288400	VIT_218s0001g07190	Solyc02g079050.3.1	Smechr0900748.1	GWHPACFB005710	Sobic.001G019300				Pp3c5_2897
Medtr7g079470	Potri.012G074800	Brara.H00261.1.p	Thecc.09G295700	VIT_211s0149g00190	Solyc01g102510.4.1	Smechr0101114.1	GWHPACFB003747	Sobic.004G336901				Pp3c16_14330
Medtr7g081695	Potri.012G076000	Brara.H00271.1.p	Thecc.09G302300	VIT_208s0007g05330	Solyc07g064060.3.1	Smechr0401013.1	GWHPACFB003869	Sobic.007G096200				Pp3c26_13860
Medtr7g084810	Potri.012G087300	Brara.H00304.1.p	Thecc.09G339300	VIT_208s0105g00450	Solyc02g014460.4.1	Smechr0402064.1	GWHPACFB013425	Sobic.004G198300				Pp3c10_15950
Medtr7g086360	Potri.012G095100	Brara.H00374.1.p	Thecc.10G000800	VIT_213s0064g01150	Solyc01g088020.3.1	Smechr0202123.1	GWHPACFB000641	Sobic.004G145500				Pp3c22_14490
Medtr7g088540	Potri.012G107400	Brara.H00738.1.p	Thecc.10G005300	VIT_206s0061g00940	Solyc03g118210.3.1	Smechr0702516.1	GWHPACFB010482	Sobic.001G170100				Pp3c22_18860
Medtr7g095190	Potri.012G108100	Brara.H00819.1.p	Thecc.10G015000	VIT_206s0061g01590	Solyc01g096110.3.1	Smechr0501822.1	GWHPACFB023198					Pp3c3_2660
Medtr7g098900	Potri.012G134800	Brara.H00979.1.p	Thecc.10G033200	VIT_200s1618g00010	Solyc09g005600.3.1	Smechr0200897.1	GWHPACFB015204					Pp3c7_25280
Medtr7g099170	Potri.012G140200	Brara.H00980.1.p	Thecc.10G036500	VIT_202s0012g01780	Solyc07g045550.3.1	Smechr0800116.1	GWHPACFB004284					Pp3c19_21960
Medtr7g099210	Potri.013G012100	Brara.H01201.1.p	Thecc.10G078000	VIT_205s0049g02190	Solyc06g074740.3.1	Smechr0201799.1	GWHPACFB001012					Pp3c11_5850
Medtr7g101110	Potri.013G018400	Brara.H01208.1.p	Thecc.10G092300	VIT_218s0001g00120	Solyc12g005230.3.1	Smechr0501824.1	GWHPACFB021373					Pp3c6_26220
Medtr7g104550	Potri.013G028200	Brara.H01303.1.p	Thecc.10G122400	VIT_209s0002g06060	Solyc11g045510.3.1	Smechr0102060.1	GWHPACFB026077					Pp3c11_14960
Medtr7g106650	Potri.013G033800	Brara.H01431.1.p	Thecc.10G162300	VIT_204s0008g03060	Solyc08g008160.4.1	Smechr0301239.1	GWHPACFB004436					Pp3c3_27480
Medtr7g106870	Potri.013G048900	Brara.H01549.1.p	Thecc.10G187100	VIT_204s0044g00130	Solyc11g066560.3.1	Smechr0100363.1	GWHPACFB016966					Pp3c11_18210
Medtr7g108520	Potri.013G079600	Brara.H01794.1.p	Thecc.K0005900	VIT_218s0001g10540	Solyc03g118220.3.1	Smechr0701694.1	GWHPACFB030558					Pp3c2_360
Medtr7g108870	Potri.013G081300	Brara.H01861.1.p		VIT_203s0063g00480	Solyc01g108250.3.1	Smechr0100835.1	GWHPACFB005736					Pp3c11_18220
Medtr7g110260	Potri.013G116900	Brara.H01953.1.p		VIT_200s0379g00020	Solyc07g006010.3.1	Smechr0602790.1	GWHPACFB020315					Pp3c1_36370
Medtr7g111080	Potri.013G128001	Brara.H01961.1.p		VIT_219s0085g00980	Solyc05g044610.3.1	Smechr1201798.1	GWHPACFB007785					Pp3c6_29180
Medtr7g111550	Potri.014G000900	Brara.H02048.1.p		VIT_206s0080g00500	Solyc03g116380.4.1	Smechr0500012.1	GWHPACFB031182					Pp3c17_4970
Medtr7g112460	Potri.014G014900	Brara.H02079.1.p		VIT_209s0002g08160	Solyc12g038550.1.1	Smechr0202583.1	GWHPACFB014440					Pp3c9_7850
Medtr7g114370	Potri.014G016100	Brara.H02369.1.p		VIT_217s0133g00005	Solyc06g052000.1.1	Smechr0200513.1	GWHPACFB019475					Pp3c2_14479
Medtr7g451830	Potri.014G027200	Brara.H02402.1.p		VIT_216s0039g02620	Solyc03g111750.3.1	Smechr0303088.1	GWHPACFB020117					Pp3c10_22842
Medtr8g014080	Potri.014G029600	Brara.H02438.1.p		VIT_216s0300g00014	Solyc04g078940.3.1	Smechr0801696.1	GWHPACFB005324					Pp3c11_23542
Medtr8g015880	Potri.014G038400	Brara.H02457.1.p		VIT_202s0025g03875	Solyc08g074370.4.1	Smechr1001886.1	GWHPACFB024472					Pp3c10_22840
Medtr8g024320	Potri.014G069400	Brara.H02532.1.p		VIT_218s0001g02050	Solyc03g117410.2.1	Smechr1101045.1	GWHPACFB017392					Pp3c5_5710
Medtr8g027425	Potri.014G072600	Brara.H02997.1.p		VIT_216s0115g00435	Solyc05g016070.2.1	Smechr0501749.1	GWHPACFB013431					Pp3c19_13580
Medtr8g027985	Potri.014G077800	Brara.H03044.1.p		VIT_205s0094g01330	Solyc04g082300.2.1	Smechr0400677.1	GWHPACFB028926					Pp3c3_11450
Medtr8g028700	Potri.014G095300	Brara.H03064.1.p			Solyc02g090570.4.1	Smechr0103421.1	GWHPACFB013430					Pp3c15_25070
Medtr8g032850	Potri.014G105601	Brara.H03098.1.p			Solyc11g020290.3.1	Smechr0103040.1	GWHPACFB022507					Pp3c21_21010
Medtr8g035750	Potri.014G121100	Brara.I00023.1.p			Solyc11g007640.2.1	Smechr0402240.1	GWHPACFB007967					Pp3c7_8510
Medtr8g037340	Potri.014G130600	Brara.I00079.1.p			Solyc01g088370.3.1	Smechr0101815.1	GWHPACFB031372					Pp3c21_13620
Medtr8g038550	Potri.014G132300	Brara.I00094.1.p			Solyc05g041220.3.1	Smechr0301273.1	GWHPACFB018958					Pp3c18_4410
Medtr8g041740	Potri.014G135600	Brara.I00197.1.p			Solyc01g068070.4.1	Smechr0500782.1	GWHPACFB017723					Pp3c2_17710
Medtr8g045440	Potri.014G136000	Brara.I00294.1.p			Solyc12g019080.3.1	Smechr0402544.1	GWHPACFB023228					Pp3c1_3590
Medtr8g045463	Potri.014G136700	Brara.I00554.1.p					GWHPACFB001577					Pp3c13_19430
Medtr8g045470	Potri.014G140700	Brara.I00563.1.p					GWHPACFB030753					Pp3c1_39950
Medtr8g054430	Potri.014G141700	Brara.I00603.1.p					GWHPACFB019081					Pp3c8_16140
Medtr8g058557	Potri.014G147400	Brara.I00857.1.p					GWHPACFB029988					Pp3c11_23540
Medtr8g058590	Potri.014G159300	Brara.I01007.1.p					GWHPACFB012190					Pp3c17_1030
Medtr8g068320	Potri.014G166400	Brara.I01125.1.p					GWHPACFB013685					Pp3c19_9970
Medtr8g068875	Potri.014G179700	Brara.I01289.1.p					GWHPACFB005709					Pp3c1_29660
Medtr8g073335	Potri.014G193500	Brara.I01328.1.p					GWHPACFB031125					Pp3c19_17530
Medtr8g079820	Potri.014G193900	Brara.I01559.1.p					GWHPACFB013334					Pp3c16_25560
Medtr8g080700	Potri.014G194100	Brara.I01710.1.p					GWHPACFB004495					Pp3c16_25571
Medtr8g086605	Potri.015G002650	Brara.I01808.1.p					GWHPACFB012584					Pp3c9_4880
Medtr8g089650	Potri.015G009700	Brara.I01809.1.p					GWHPACFB028879					Pp3c22_17660
Medtr8g092620	Potri.015G026100	Brara.I01907.1.p					GWHPACFB013432					Pp3c2_26100
Medtr8g092890	Potri.015G041200	Brara.I02013.1.p					GWHPACFB006664					Pp3c9_15370
Medtr8g093540	Potri.015G041600	Brara.I02128.1.p					GWHPACFB011739					Pp3c1_26350
Medtr8g098950	Potri.015G049500	Brara.I02288.1.p					GWHPACFB030189					Pp3c11_15090
Medtr8g100005	Potri.015G068900	Brara.I02474.1.p					GWHPACFB028730					Pp3c13_8720
Medtr8g100180	Potri.015G069700	Brara.I02556.1.p					GWHPACFB006987					Pp3c14_6590
Medtr8g103227	Potri.015G070900	Brara.I02893.1.p					GWHPACFB007243					Pp3c18_13210
Medtr8g104010	Potri.015G079300	Brara.I02905.1.p					GWHPACFB018717					Pp3c8_5760
Medtr8g106790	Potri.015G087200	Brara.I02998.1.p					GWHPACFB001594					Pp3c15_14510
Medtr8g106820	Potri.015G092400	Brara.I03013.1.p					GWHPACFB003687					Pp3c6_27180
Medtr8g432590	Potri.015G093300	Brara.I03045.1.p					GWHPACFB000611					Pp3c8_16660
Medtr8g467040	Potri.015G106300	Brara.I03189.1.p					GWHPACFB025986					Pp3c23_8190
	Potri.015G110300	Brara.I03394.1.p					GWHPACFB030544					Pp3c20_18810
	Potri.015G137200	Brara.I03402.1.p					GWHPACFB013881					Pp3c24_5800
	Potri.015G143200	Brara.I03517.1.p					GWHPACFB012661					Pp3c21_13650
	Potri.016G000800	Brara.I03537.1.p					GWHPACFB004544					Pp3c17_2710
	Potri.016G002100	Brara.I03630.1.p					GWHPACFB006555					Pp3c15_8660
	Potri.016G030400	Brara.I03883.1.p					GWHPACFB026497					Pp3c21_8450
	Potri.016G037400	Brara.I03916.1.p					GWHPACFB004130					Pp3c4_7580
	Potri.016G042250	Brara.I03923.1.p					GWHPACFB000760					Pp3c17_14240
	Potri.016G052800	Brara.I03992.1.p					GWHPACFB004273					Pp3c18_60
	Potri.016G068700	Brara.I04201.1.p					GWHPACFB015526					Pp3c19_15330
	Potri.016G075800	Brara.I04336.1.p					GWHPACFB030851					Pp3c17_1020
	Potri.016G088800	Brara.I04390.1.p					GWHPACFB008413					Pp3c25_14860
	Potri.016G117800	Brara.I04405.1.p					GWHPACFB018864					Pp3c17_180
	Potri.016G118400	Brara.I04607.1.p					GWHPACFB013614					Pp3c19_2820
	Potri.016G132000	Brara.I04645.1.p					GWHPACFB011726					Pp3c1_31470
	Potri.017G006900	Brara.I04730.1.p					GWHPACFB024815					Pp3c18_6690
	Potri.017G014700	Brara.I04732.1.p					GWHPACFB024281					Pp3c13_24500
	Potri.017G071900	Brara.I04799.1.p					GWHPACFB018586					Pp3c1_690
	Potri.017G079100	Brara.I04812.1.p					GWHPACFB006473					Pp3c1_37860
	Potri.017G093300	Brara.I04915.1.p					GWHPACFB005025
	Potri.017G120100	Brara.I04925.1.p					GWHPACFB012769
	Potri.018G014367	Brara.I05088.1.p					GWHPACFB007923
	Potri.018G015200	Brara.I05178.1.p					GWHPACFB030031
	Potri.018G020200	Brara.I05441.1.p					GWHPACFB001982
	Potri.018G023800	Brara.I05509.1.p					GWHPACFB013284
	Potri.018G023900	Brara.I05540.1.p					GWHPACFB020272
	Potri.018G033300	Brara.I05543.1.p					GWHPACFB016981
	Potri.018G055001	Brara.J00162.1.p					GWHPACFB023036
	Potri.018G068200	Brara.J00179.1.p					GWHPACFB004438
	Potri.018G083600	Brara.J00263.1.p					GWHPACFB016096
	Potri.018G091100	Brara.J00530.1.p					GWHPACFB025699
	Potri.018G101200	Brara.J00659.1.p					GWHPACFB011970
	Potri.018G112500	Brara.J00756.1.p					GWHPACFB025090
	Potri.018G128000	Brara.J00848.1.p					GWHPACFB006554
	Potri.018G128400	Brara.J00902.1.p					GWHPACFB015263
	Potri.018G148066	Brara.J00939.1.p					GWHPACFB004330
	Potri.018G148132	Brara.J01048.1.p					GWHPACFB022097
	Potri.019G000900	Brara.J01054.1.p
	Potri.019G021800	Brara.J01212.1.p
	Potri.019G047300	Brara.J01529.1.p
	Potri.019G062800	Brara.J01600.1.p
	Potri.019G066500	Brara.J01716.1.p
	Potri.019G087200	Brara.J01854.1.p
	Potri.019G096900	Brara.J02043.1.p
	Potri.T125104	Brara.J02070.1.p
	Potri.T125206	Brara.J02073.1.p
		Brara.J02245.1.p
		Brara.J02270.1.p
		Brara.J02415.1.p
		Brara.J02529.1.p
		Brara.J02571.1.p
		Brara.J02616.1.p
		Brara.J02652.1.p
		Brara.K00022.1.p
		Brara.K00283.1.p
		Brara.K00345.1.p
		Brara.K00352.1.p
		Brara.K00557.1.p
		Brara.K00693.1.p
		Brara.K00704.1.p
		Brara.K00818.1.p
		Brara.K01164.1.p

## Sheet: Table S5
Table S5 Gene duplications of WD40 genes in R.simsii with outlier Ka/Ks values.
GenePair	GeneDuplication	Ka	Ks	Ka/Ks
RsWD40-6/RsWD40-62	Dispersed	0.0738012	0.586085	0.125922
RsWD40-11/RsWD40-93	Dispersed	0.203183	2.94901	0.0688989
RsWD40-12/RsWD40-84	Dispersed	0.437575	2.03106	0.215442
RsWD40-13/RsWD40-135	Dispersed	0.362031	4.06283	0.0891081
RsWD40-15/RsWD40-130	Dispersed	0.0116633	0.0822798	0.141751
RsWD40-17/RsWD40-137	Dispersed	0.33781	1.67425	0.201769
RsWD40-27/RsWD40-85	Dispersed	0.905186	4.03934	0.224092
RsWD40-31/RsWD40-110	Dispersed	0.565722	4.70993	0.120113
RsWD40-34/RsWD40-252	Dispersed	0.146127	0.166935	0.875354
RsWD40-37/RsWD40-252	Dispersed	0.368503	0.674855	0.546048
RsWD40-41/RsWD40-177	Dispersed	0.170063	0.233134	0.729463
RsWD40-42/RsWD40-40	Dispersed	0.826594	1.77479	0.465741
RsWD40-43/RsWD40-178	Dispersed	0.893216	3.98105	0.224367
RsWD40-45/RsWD40-115	Dispersed	0.741785	1.97043	0.376458
RsWD40-48/RsWD40-95	Dispersed	0.317668	2.56076	0.124052
RsWD40-49/RsWD40-221	Dispersed	0.308792	4.25795	0.0725213
RsWD40-53/RsWD40-71	Dispersed	0.625662	4.09404	0.152823
RsWD40-57/RsWD40-134	Dispersed	0.174361	3.41081	0.0511201
RsWD40-66/RsWD40-114	Dispersed	0.0893434	0.808898	0.110451
RsWD40-71/RsWD40-234	Dispersed	0.151678	2.76823	0.0547927
RsWD40-78/RsWD40-40	Dispersed	0.874245	4.18741	0.208779
RsWD40-79/RsWD40-121	Dispersed	0.91718	4.8851	0.187751
RsWD40-84/RsWD40-104	Dispersed	0.681649	4.28507	0.159075
RsWD40-87/RsWD40-178	Dispersed	0.877068	4.06791	0.215607
RsWD40-91/RsWD40-221	Dispersed	0.191017	1.94831	0.0980426
RsWD40-95/RsWD40-186	Dispersed	0.809913	4.88558	0.165776
RsWD40-99/RsWD40-251	Dispersed	0.970159	3.15693	0.30731
RsWD40-101/RsWD40-158	Dispersed	0.639974	3.7487	0.170719
RsWD40-103/RsWD40-121	Dispersed	0.741885	5.47557	0.13549
RsWD40-104/RsWD40-199	Dispersed	0.594537	99	0.00600543
RsWD40-107/RsWD40-40	Dispersed	0.918903	4.15318	0.221253
RsWD40-109/RsWD40-182	Dispersed	0.541051	4.49118	0.12047
RsWD40-110/RsWD40-234	Dispersed	0.620153	4.46724	0.138822
RsWD40-111/RsWD40-158	Dispersed	0.904775	4.24416	0.213181
RsWD40-121/RsWD40-226	Dispersed	0.72007	5.49329	0.131082
RsWD40-126/RsWD40-100	Dispersed	0.562291	4.1925	0.134118
RsWD40-127/RsWD40-77	Dispersed	0.911717	4.25362	0.214339
RsWD40-134/RsWD40-173	Dispersed	0.169728	2.80561	0.0604958
RsWD40-137/RsWD40-257	Dispersed	0.553856	4.77188	0.116066
RsWD40-140/RsWD40-122	Dispersed	0.943607	4.19587	0.22489
RsWD40-146/RsWD40-166	Dispersed	1.01948	4.03382	0.252734
RsWD40-149/RsWD40-172	Dispersed	0.264431	3.26618	0.0809603
RsWD40-150/RsWD40-42	Dispersed	0.986248	1.15868	0.851185
RsWD40-155/RsWD40-218	Dispersed	0.269103	4.19067	0.0642148
RsWD40-158/RsWD40-178	Dispersed	0.967404	4.10611	0.235601
RsWD40-160/RsWD40-225	Dispersed	0.96618	4.05267	0.238406
RsWD40-169/RsWD40-221	Dispersed	0.283544	4.29243	0.0660568
RsWD40-171/RsWD40-182	Dispersed	0.535875	4.55832	0.11756
RsWD40-172/RsWD40-27	Dispersed	0.872036	2.83269	0.307847
RsWD40-174/RsWD40-212	Dispersed	0.827255	3.9067	0.211753
RsWD40-176/RsWD40-40	Dispersed	0.800044	4.13033	0.1937
RsWD40-179/RsWD40-255	Dispersed	0.00377059	0.0164792	0.228809
RsWD40-187/RsWD40-42	Dispersed	0.823102	3.80763	0.216172
RsWD40-188/RsWD40-190	Dispersed	0.251273	4.97719	0.0504848
RsWD40-190/RsWD40-213	Dispersed	0.266755	4.97679	0.0535998
RsWD40-193/RsWD40-194	Dispersed	0.596926	4.05179	0.147324
RsWD40-194/RsWD40-207	Dispersed	0.532538	4.0725	0.130764
RsWD40-196/RsWD40-204	Dispersed	0.508602	1.01443	0.501367
RsWD40-207/RsWD40-247	Dispersed	0.531898	4.07296	0.130593
RsWD40-208/RsWD40-135	Dispersed	0.989558	4.11277	0.240606
RsWD40-243/RsWD40-253	Dispersed	0.0206892	0.0346222	0.59757
RsWD40-246/RsWD40-254	Dispersed	0.0419086	0.0358911	1.16766
RsWD40-1/RsWD40-2	Proximal	0.100246	0.147592	0.679209
RsWD40-20/RsWD40-21	Proximal	0.0598441	0.143677	0.416519
RsWD40-33/RsWD40-34	Proximal	0.0492622	0.0871358	0.56535
RsWD40-35/RsWD40-38	Proximal	0.110761	0.116188	0.953288
RsWD40-36/RsWD40-37	Proximal	0.147975	0.164808	0.897866
RsWD40-38/RsWD40-39	Proximal	0.0756608	0.0987423	0.766245
RsWD40-49/RsWD40-50	Proximal	0.00312926	0.0194842	0.160605
RsWD40-54/RsWD40-55	Proximal	0.169147	0.282915	0.597873
RsWD40-183/RsWD40-184	Proximal	0.0698639	0.131146	0.532721
RsWD40-2/RsWD40-3	Tandem	0.0542424	0.0897167	0.604596
RsWD40-3/RsWD40-4	Tandem	0.0726121	0.119994	0.605131
RsWD40-4/RsWD40-5	Tandem	0.149423	0.250102	0.597448
RsWD40-142/RsWD40-143	Tandem	0.501306	1.31189	0.382126
RsWD40-143/RsWD40-144	Tandem	0.572752	1.21842	0.470079
RsWD40-244/RsWD40-245	Tandem	0.37986	1.6253	0.233717
RsWD40-10/RsWD40-14	Transposed	0.123278	0.280594	0.439346
RsWD40-22/RsWD40-105	Transposed	0.886942	4.10143	0.216252
RsWD40-40/RsWD40-225	Transposed	0.891328	4.07008	0.218995
RsWD40-46/RsWD40-133	Transposed	0.309353	4.44837	0.069543
RsWD40-59/RsWD40-29	Transposed	0.898035	3.84686	0.233446
RsWD40-61/RsWD40-58	Transposed	0.0947695	0.16963	0.558683
RsWD40-63/RsWD40-129	Transposed	0.599529	3.59688	0.16668
RsWD40-70/RsWD40-105	Transposed	0.0329822	0.0790138	0.417423
RsWD40-72/RsWD40-225	Transposed	0.946423	3.93794	0.240334
RsWD40-90/RsWD40-180	Transposed	0.310087	1.57708	0.196621
RsWD40-92/RsWD40-216	Transposed	0.890427	4.10599	0.216861
RsWD40-94/RsWD40-109	Transposed	0.502845	4.77936	0.105212
RsWD40-98/RsWD40-76	Transposed	0.903861	5.1162	0.176666
RsWD40-102/RsWD40-225	Transposed	0.810219	4.02944	0.201075
RsWD40-106/RsWD40-77	Transposed	0.101607	0.327602	0.310155
RsWD40-108/RsWD40-26	Transposed	0.297909	1.09437	0.272221
RsWD40-111/RsWD40-101	Transposed	0.885848	2.06474	0.429036
RsWD40-115/RsWD40-167	Transposed	0.116836	0.20899	0.559052
RsWD40-122/RsWD40-225	Transposed	0.733039	4.06934	0.180137
RsWD40-135/RsWD40-26	Transposed	0.555683	4.51605	0.123046
RsWD40-138/RsWD40-141	Transposed	0.894702	3.94911	0.226558
RsWD40-138/RsWD40-225	Transposed	0.895637	3.96106	0.22611
RsWD40-145/RsWD40-227	Transposed	0.149038	0.20943	0.711635
RsWD40-148/RsWD40-175	Transposed	0.35573	4.06665	0.0874748
RsWD40-153/RsWD40-129	Transposed	0.017461	0.745927	0.0234084
RsWD40-163/RsWD40-85	Transposed	0.296113	2.98138	0.0993207
RsWD40-166/RsWD40-225	Transposed	0.869186	3.97975	0.218402
RsWD40-170/RsWD40-173	Transposed	0.166214	0.200756	0.82794
RsWD40-178/RsWD40-225	Transposed	0.245046	1.05816	0.231578
RsWD40-187/RsWD40-150	Transposed	0.021143	0.153835	0.137439
RsWD40-188/RsWD40-213	Transposed	0.226625	4.97959	0.0455108
RsWD40-189/RsWD40-195	Transposed	0.829196	4.23111	0.195976
RsWD40-196/RsWD40-225	Transposed	0.779204	4.00447	0.194584
RsWD40-200/RsWD40-214	Transposed	0.736448	3.97149	0.185434
RsWD40-201/RsWD40-225	Transposed	0.819389	4.03698	0.202971
RsWD40-202/RsWD40-206	Transposed	0.432841	2.38978	0.181122
RsWD40-203/RsWD40-77	Transposed	0.0935839	0.16006	0.584679
RsWD40-205/RsWD40-236	Transposed	0.461067	3.08187	0.149606
RsWD40-209/RsWD40-225	Transposed	0.895115	3.88074	0.230656
RsWD40-222/RsWD40-225	Transposed	0.774448	1.90383	0.406785
RsWD40-224/RsWD40-83	Transposed	0.0347253	0.0572432	0.606627
RsWD40-224/RsWD40-249	Transposed	0.0347253	0.0572432	0.606627
RsWD40-226/RsWD40-103	Transposed	0.784687	5.60466	0.140006
RsWD40-230/RsWD40-181	Transposed	0.845649	4.21195	0.200774
RsWD40-232/RsWD40-129	Transposed	0.987155	4.05058	0.243707
RsWD40-233/RsWD40-234	Transposed	0.247845	0.573549	0.432126
RsWD40-235/RsWD40-14	Transposed	0.490991	4.47084	0.109821
RsWD40-238/RsWD40-162	Transposed	1.00596	4.27006	0.235584
RsWD40-242/RsWD40-7	Transposed	0.00374113	0.0333376	0.11222
RsWD40-250/RsWD40-129	Transposed	0.433039	2.35124	0.184175
RsWD40-254/RsWD40-114	Transposed	0.0813677	0.148462	0.548069
RsWD40-258/RsWD40-225	Transposed	0.832861	3.99823	0.208307
RsWD40-20/RsWD40-223	WGD	0.280155	1.58537	0.176713
RsWD40-26/RsWD40-237	WGD	0.312403	0.588673	0.53069
RsWD40-32/RsWD40-171	WGD	0.372985	2.26689	0.164536
RsWD40-49/RsWD40-169	WGD	0.102036	0.793312	0.12862
RsWD40-52/RsWD40-119	WGD	0.383789	1.73989	0.220582
RsWD40-57/RsWD40-173	WGD	0.0405328	0.762493	0.0531582
RsWD40-60/RsWD40-80	WGD	0.804531	4.28891	0.187584
RsWD40-67/RsWD40-113	WGD	0.0888662	0.486148	0.182797
RsWD40-68/RsWD40-112	WGD	0.146504	0.610433	0.24
RsWD40-74/RsWD40-96	WGD	0.105559	0.658531	0.160295
RsWD40-84/RsWD40-199	WGD	0.129338	0.591595	0.218627
RsWD40-86/RsWD40-198	WGD	0.0536851	0.763813	0.0702857
RsWD40-88/RsWD40-197	WGD	0.0587962	0.579029	0.101543
RsWD40-89/RsWD40-100	WGD	0.293857	4.0669	0.0722558
RsWD40-89/RsWD40-152	WGD	0.310759	4.18296	0.0742915
RsWD40-89/RsWD40-195	WGD	0.269568	3.40399	0.079192
RsWD40-100/RsWD40-152	WGD	0.273623	4.1381	0.0661229
RsWD40-117/RsWD40-171	WGD	0.450745	1.59233	0.283072
RsWD40-156/RsWD40-212	WGD	0.124537	0.840693	0.148136
RsWD40-161/RsWD40-215	WGD	0.0799992	0.657846	0.121608
RsWD40-162/RsWD40-217	WGD	0.622889	4.28452	0.145381
RsWD40-164/RsWD40-218	WGD	0.0453277	0.661747	0.0684971
RsWD40-206/RsWD40-210	WGD	0.279301	4.29026	0.0651012

## Sheet: Table S6
Table S6 The orthologous relationships of the WD40 genes among Rhododendron simsii and other four species (Arabidopsis thaliana, Oryza sativa, Vitis vinifera and Malus domestica)
Genes in R. simsii	Genes in A. thaliana		Genes in R. simsii	Genes in O. sativa		Genes in R. simsii	Genes in V. vinifera		Genes in R. simsii	Genes in M. domestica
RsWD40-89	AT1G49450		RsWD40-96	LOC_Os11g01872		RsWD40-80	VIT_211s0016g02170.1.v2.1		RsWD40-95	MD01G1154200.v1.1.491
RsWD40-93	AT2G37160		RsWD40-96	LOC_Os12g01922		RsWD40-82	VIT_211s0016g03000.1.v2.1		RsWD40-90	MD02G1180800.v1.1.491
RsWD40-86	AT2G21390		RsWD40-84	LOC_Os06g50880		RsWD40-95	VIT_213s0067g01130.1.v2.1		RsWD40-80	MD02G1079600.v1.1.491
RsWD40-80	AT2G19520		RsWD40-112	LOC_Os02g49090		RsWD40-92	VIT_214s0030g01350.5.v2.1		RsWD40-94	MD04G1127300.v1.1.491
RsWD40-87	AT2G16405		RsWD40-114	LOC_Os02g48964		RsWD40-91	VIT_214s0060g02380.3.v2.1		RsWD40-95	MD04G1155600.v1.1.491
RsWD40-85	AT2G16780		RsWD40-104	LOC_Os03g08830		RsWD40-86	VIT_218s0001g13430.2.v2.1		RsWD40-96	MD04G1169600.v1.1.491
RsWD40-93	AT3G53390		RsWD40-109	LOC_Os04g58180		RsWD40-89	VIT_218s0001g11600.1.v2.1		RsWD40-91	MD04G1202000.v1.1.491
RsWD40-89	AT3G18950		RsWD40-114	LOC_Os08g38880		RsWD40-84	VIT_203s0038g02940.1.v2.1		RsWD40-92	MD04G1217000.v1.1.491
RsWD40-90	AT4G34280		RsWD40-131	LOC_Os01g43250		RsWD40-85	VIT_203s0038g02430.1.v2.1		RsWD40-93	MD04G1099900.v1.1.491
RsWD40-84	AT4G38480		RsWD40-127	LOC_Os01g72220		RsWD40-87	VIT_203s0038g00170.2.v2.1		RsWD40-87	MD05G1059400.v1.1.491
RsWD40-84	AT4G35140		RsWD40-119	LOC_Os02g45480		RsWD40-88	VIT_203s0063g02460.1.v2.1		RsWD40-88	MD05G1067400.v1.1.491
RsWD40-85	AT4G35050		RsWD40-139	LOC_Os03g26870		RsWD40-89	VIT_203s0063g01790.1.v2.1		RsWD40-84	MD05G1126500.v1.1.491
RsWD40-88	AT4G34460		RsWD40-119	LOC_Os04g48375		RsWD40-93	VIT_206s0004g03040.1.v2.1		RsWD40-85	MD05G1121700.v1.1.491
RsWD40-96	AT5G01770		RsWD40-214	LOC_Os02g11060		RsWD40-94	VIT_208s0007g00240.1.v2.1		RsWD40-87	MD10G1067500.v1.1.491
RsWD40-94	AT5G02430		RsWD40-215	LOC_Os02g11830		RsWD40-95	VIT_208s0105g00450.1.v2.1		RsWD40-88	MD10G1077300.v1.1.491
RsWD40-110	AT1G53090		RsWD40-210	LOC_Os02g50740		RsWD40-96	VIT_208s0058g00890.1.v2.1		RsWD40-89	MD10G1086000.v1.1.491
RsWD40-97	AT1G76260		RsWD40-206	LOC_Os02g50740		RsWD40-93	VIT_208s0040g01960.1.v2.1		RsWD40-85	MD10G1124300.v1.1.491
RsWD40-97	AT1G20540		RsWD40-207	LOC_Os03g55140		RsWD40-107	VIT_212s0028g03140.1.v2.1		RsWD40-93	MD11G1133300.v1.1.491
RsWD40-114	AT1G55680		RsWD40-202	LOC_Os04g40560		RsWD40-110	VIT_212s0028g03570.2.v2.1		RsWD40-94	MD12G1140500.v1.1.491
RsWD40-103	AT1G58230		RsWD40-206	LOC_Os06g13140		RsWD40-98	VIT_218s0001g14390.1.v2.1		RsWD40-95	MD12G1168800.v1.1.491
RsWD40-112	AT3G13290		RsWD40-214	LOC_Os06g39760		RsWD40-99	VIT_218s0001g13660.1.v2.1		RsWD40-96	MD12G1183600.v1.1.491
RsWD40-114	AT3G13340		RsWD40-210	LOC_Os06g13140		RsWD40-100	VIT_218s0001g11600.1.v2.1		RsWD40-92	MD12G1233700.v1.1.491
RsWD40-109	AT3G15470		RsWD40-16	LOC_Os03g53530		RsWD40-101	VIT_218s0001g10390.1.v2.1		RsWD40-93	MD12G1120000.v1.1.491
RsWD40-110	AT3G15354		RsWD40-12	LOC_Os03g17780		RsWD40-102	VIT_218s0001g09600.1.v2.1		RsWD40-80	MD15G1207100.v1.1.491
RsWD40-107	AT4G28450		RsWD40-257	LOC_Os01g57720		RsWD40-103	VIT_218s0001g07710.1.v2.1		RsWD40-100	MD00G1038200.v1.1.491
RsWD40-113	AT5G56130		RsWD40-221	LOC_Os01g70780		RsWD40-104	VIT_218s0001g07165.1.v2.1		RsWD40-102	MD02G1179800.v1.1.491
RsWD40-114	AT5G56190		RsWD40-231	LOC_Os12g42150		RsWD40-114	VIT_219s0015g01750.4.v2.1		RsWD40-109	MD03G1223700.v1.1.491
RsWD40-102	AT5G67320		RsWD40-226	LOC_Os03g53280		RsWD40-109	VIT_219s0014g03170.2.v2.1		RsWD40-110	MD03G1228100.v1.1.491
RsWD40-109	AT5G54200		RsWD40-223	LOC_Os05g33710		RsWD40-110	VIT_219s0014g02660.1.v2.1		RsWD40-112	MD03G1039800.v1.1.491
RsWD40-139	AT1G78070		RsWD40-236	LOC_Os07g37800		RsWD40-111	VIT_219s0014g00360.1.v2.1		RsWD40-113	MD03G1040700.v1.1.491
RsWD40-137	AT1G54710		RsWD40-221	LOC_Os07g47410		RsWD40-112	VIT_219s0015g01380.1.v2.1		RsWD40-114	MD03G1042700.v1.1.491
RsWD40-131	AT1G64350		RsWD40-28	LOC_Os01g10790		RsWD40-113	VIT_219s0015g01220.1.v2.1		RsWD40-111	MD03G1247800.v1.1.491
RsWD40-117	AT1G64610		RsWD40-22	LOC_Os10g32880		RsWD40-100	VIT_203s0063g01790.1.v2.1		RsWD40-99	MD08G1017100.v1.1.491
RsWD40-139	AT1G36070		RsWD40-27	LOC_Os02g14790		RsWD40-102	VIT_207s0129g00690.2.v2.1		RsWD40-100	MD08G1039100.v1.1.491
RsWD40-140	AT1G27840		RsWD40-52	LOC_Os02g45480		RsWD40-125	VIT_213s0158g00140.2.v2.1		RsWD40-103	MD08G1200600.v1.1.491
RsWD40-118	AT2G46560		RsWD40-57	LOC_Os02g47180		RsWD40-122	VIT_213s0064g00330.1.v2.1		RsWD40-104	MD08G1192700.v1.1.491
RsWD40-121	AT2G45540		RsWD40-52	LOC_Os04g48375		RsWD40-124	VIT_213s0064g00010.1.v2.1		RsWD40-100	MD10G1086000.v1.1.491
RsWD40-121	AT3G60920		RsWD40-57	LOC_Os04g51110		RsWD40-126	VIT_213s0019g01680.1.v2.1		RsWD40-109	MD11G1241600.v1.1.491
RsWD40-124	AT3G52030		RsWD40-79	LOC_Os01g22390		RsWD40-127	VIT_213s0019g00220.1.v2.1		RsWD40-110	MD11G1247500.v1.1.491
RsWD40-126	AT3G51930		RsWD40-73	LOC_Os11g03050		RsWD40-137	VIT_214s0030g00400.2.v2.1		RsWD40-112	MD11G1041300.v1.1.491
RsWD40-132	AT4G11270		RsWD40-74	LOC_Os11g01872		RsWD40-116	VIT_215s0048g02590.1.v2.1		RsWD40-113	MD11G1042100.v1.1.491
RsWD40-133	AT4G11920		RsWD40-73	LOC_Os12g02820		RsWD40-117	VIT_215s0046g00160.1.v2.1		RsWD40-114	MD11G1044000.v1.1.491
RsWD40-116	AT4G00800		RsWD40-74	LOC_Os12g01922		RsWD40-118	VIT_215s0046g00250.1.v2.1		RsWD40-98	MD15G1011400.v1.1.491
RsWD40-135	AT4G32551		RsWD40-66	LOC_Os02g48964		RsWD40-121	VIT_215s0048g01650.1.v2.1		RsWD40-99	MD15G1016100.v1.1.491
RsWD40-136	AT4G31160		RsWD40-68	LOC_Os02g49090		RsWD40-117	VIT_216s0098g01520.1.v2.1		RsWD40-102	MD15G1290400.v1.1.491
RsWD40-133	AT4G22910		RsWD40-78	LOC_Os03g19340		RsWD40-119	VIT_216s0100g00320.1.v2.1		RsWD40-101	MD15G1081000.v1.1.491
RsWD40-119	AT5G51980		RsWD40-66	LOC_Os08g38880		RsWD40-139	VIT_218s0001g05220.2.v2.1		RsWD40-102	MD15G1075300.v1.1.491
RsWD40-206	AT1G24130		RsWD40-162	LOC_Os01g13140		RsWD40-140	VIT_218s0001g09100.3.v2.1		RsWD40-103	MD15G1387600.v1.1.491
RsWD40-214	AT1G15470		RsWD40-154	LOC_Os03g54770		RsWD40-133	VIT_202s0025g04680.1.v2.1		RsWD40-104	MD15G1381100.v1.1.491
RsWD40-202	AT1G24530		RsWD40-164	LOC_Os06g36770		RsWD40-131	VIT_202s0025g01250.2.v2.1		RsWD40-118	MD01G1083800.v1.1.491
RsWD40-214	AT1G52730		RsWD40-173	LOC_Os02g47180		RsWD40-132	VIT_202s0025g00440.1.v2.1		RsWD40-119	MD01G1195600.v1.1.491
RsWD40-218	AT1G17720		RsWD40-178	LOC_Os03g51550		RsWD40-136	VIT_204s0008g03060.1.v2.1		RsWD40-120	MD01G1194400.v1.1.491
RsWD40-213	AT1G80490		RsWD40-199	LOC_Os06g50880		RsWD40-202	VIT_201s0137g00360.1.v2.1		RsWD40-117	MD01G1224100.v1.1.491
RsWD40-213	AT1G15750		RsWD40-194	LOC_Os07g39950		RsWD40-206	VIT_201s0026g00880.1.v2.1		RsWD40-119	MD02G1195200.v1.1.491
RsWD40-215	AT1G79990		RsWD40-247	LOC_Os07g39950		RsWD40-207	VIT_201s0113g00430.1.v2.1		RsWD40-121	MD02G1199600.v1.1.491
RsWD40-216	AT1G79985					RsWD40-210	VIT_201s0026g00880.1.v2.1		RsWD40-122	MD02G1305600.v1.1.491
RsWD40-215	AT1G52360					RsWD40-205	VIT_210s0071g01150.1.v2.1		RsWD40-126	MD02G1296500.v1.1.491
RsWD40-207	AT1G69400					RsWD40-214	VIT_211s0016g04710.1.v2.1		RsWD40-127	MD02G1288700.v1.1.491
RsWD40-219	AT1G55130					RsWD40-215	VIT_211s0016g04180.1.v2.1		RsWD40-133	MD04G1070400.v1.1.491
RsWD40-219	AT3G13772					RsWD40-218	VIT_211s0016g02550.3.v2.1		RsWD40-137	MD04G1212000.v1.1.491
RsWD40-208	AT3G18060					RsWD40-219	VIT_211s0016g02170.1.v2.1		RsWD40-131	MD06G1103700.v1.1.491
RsWD40-215	AT3G15980					RsWD40-210	VIT_217s0000g07690.1.v2.1		RsWD40-132	MD06G1091700.v1.1.491
RsWD40-214	AT3G15610					RsWD40-211	VIT_217s0000g08690.1.v2.1		RsWD40-124	MD07G1023200.v1.1.491
RsWD40-211	AT5G63010					RsWD40-212	VIT_217s0000g09750.3.v2.1		RsWD40-126	MD07G1027800.v1.1.491
RsWD40-16	AT1G03110					RsWD40-208	VIT_217s0000g02670.1.v2.1		RsWD40-127	MD07G1038200.v1.1.491
RsWD40-17	AT1G03380					RsWD40-209	VIT_217s0000g04740.1.v2.1		RsWD40-116	MD07G1159400.v1.1.491
RsWD40-11	AT3G45280					RsWD40-206	VIT_217s0000g07690.1.v2.1		RsWD40-118	MD07G1152500.v1.1.491
RsWD40-12	AT3G45620					RsWD40-218	VIT_204s0008g00840.4.v2.1		RsWD40-117	MD07G1294900.v1.1.491
RsWD40-6	AT3G15880					RsWD40-219	VIT_209s0002g02140.1.v2.1		RsWD40-139	MD08G1180000.v1.1.491
RsWD40-14	AT5G43920					RsWD40-215	VIT_209s0002g04810.1.v2.1		RsWD40-140	MD08G1084000.v1.1.491
RsWD40-258	AT5G54520					RsWD40-217	VIT_209s0002g04040.1.v2.1		RsWD40-137	MD12G1226700.v1.1.491
RsWD40-257	AT5G54730					RsWD40-214	VIT_209s0002g05790.1.v2.1		RsWD40-131	MD14G1122800.v1.1.491
RsWD40-229	AT1G08190					RsWD40-218	VIT_209s0002g02470.5.v2.1		RsWD40-139	MD15G1365300.v1.1.491
RsWD40-226	AT1G03060					RsWD40-213	VIT_209s0002g08370.3.v2.1		RsWD40-140	MD15G1070100.v1.1.491
RsWD40-236	AT1G11160					RsWD40-1	VIT_211s0149g00190.1.v2.1		RsWD40-135	MD15G1103400.v1.1.491
RsWD40-236	AT1G61210					RsWD40-6	VIT_211s0016g05620.1.v2.1		RsWD40-214	MD02G1038200.v1.1.491
RsWD40-222	AT2G47990					RsWD40-7	VIT_211s0016g04710.1.v2.1		RsWD40-206	MD06G1181200.v1.1.491
RsWD40-227	AT2G20330					RsWD40-17	VIT_214s0030g00400.2.v2.1		RsWD40-209	MD06G1206600.v1.1.491
RsWD40-221	AT3G62770					RsWD40-9	VIT_215s0048g00960.2.v2.1		RsWD40-210	MD06G1181200.v1.1.491
RsWD40-230	AT3G44530					RsWD40-11	VIT_206s0004g03040.1.v2.1		RsWD40-211	MD06G1171300.v1.1.491
RsWD40-220	AT4G01860					RsWD40-12	VIT_206s0004g03460.1.v2.1		RsWD40-212	MD06G1161200.v1.1.491
RsWD40-223	AT4G03020					RsWD40-16	VIT_207s0151g00790.1.v2.1		RsWD40-208	MD06G1229500.v1.1.491
RsWD40-225	AT4G02730					RsWD40-17	VIT_207s0104g00860.1.v2.1		RsWD40-201	MD08G1215900.v1.1.491
RsWD40-226	AT4G02660					RsWD40-18	VIT_207s0005g00240.1.v2.1		RsWD40-201	MD08G1215900.v1.1.491
RsWD40-232	AT4G05410					RsWD40-14	VIT_207s0005g04650.1.v2.1		RsWD40-217	MD08G1115200.v1.1.491
RsWD40-228	AT5G58760					RsWD40-15	VIT_207s0141g00380.1.v2.1		RsWD40-213	MD09G1222700.v1.1.491
RsWD40-238	AT5G21040					RsWD40-11	VIT_208s0040g01960.1.v2.1		RsWD40-215	MD09G1214300.v1.1.491
RsWD40-32	AT1G64610					RsWD40-6	VIT_209s0002g07020.1.v2.1		RsWD40-217	MD09G1207500.v1.1.491
RsWD40-22	AT1G04510					RsWD40-256	VIT_219s0014g05210.2.v2.1		RsWD40-218	MD09G1195400.v1.1.491
RsWD40-31	AT2G46340					RsWD40-257	VIT_219s0014g05190.2.v2.1		RsWD40-219	MD09G1193600.v1.1.491
RsWD40-22	AT2G33340					RsWD40-258	VIT_219s0014g04680.1.v2.1		RsWD40-210	MD13G1085800.v1.1.491
RsWD40-19	AT3G06770					RsWD40-232	VIT_210s0003g04610.1.v2.1		RsWD40-206	MD13G1085800.v1.1.491
RsWD40-19	AT3G16850					RsWD40-234	VIT_212s0059g01420.1.v2.1		RsWD40-202	MD13G1105300.v1.1.491
RsWD40-25	AT4G21520					RsWD40-229	VIT_206s0061g00940.1.v2.1		RsWD40-207	MD13G1067000.v1.1.491
RsWD40-31	AT4G11110					RsWD40-230	VIT_206s0080g00130.3.v2.1		RsWD40-206	MD14G1187000.v1.1.491
RsWD40-28	AT5G45760					RsWD40-228	VIT_206s0004g06550.1.v2.1		RsWD40-210	MD14G1187000.v1.1.491
RsWD40-19	AT5G49215					RsWD40-239	VIT_206s0004g01700.1.v2.1		RsWD40-211	MD14G1177000.v1.1.491
RsWD40-32	AT5G42010					RsWD40-227	VIT_207s0005g04490.1.v2.1		RsWD40-208	MD14G1234400.v1.1.491
RsWD40-49	AT2G40810					RsWD40-220	VIT_207s0005g02210.1.v2.1		RsWD40-209	MD14G1217300.v1.1.491
RsWD40-59	AT2G19430					RsWD40-221	VIT_207s0104g01780.2.v2.1		RsWD40-214	MD15G1178400.v1.1.491
RsWD40-49	AT3G56440					RsWD40-222	VIT_207s0104g01060.1.v2.1		RsWD40-201	MD15G1400300.v1.1.491
RsWD40-52	AT4G25440					RsWD40-223	VIT_207s0104g00900.4.v2.1		RsWD40-210	MD16G1085100.v1.1.491
RsWD40-63	AT4G30660					RsWD40-225	VIT_207s0151g00960.1.v2.1		RsWD40-206	MD16G1085100.v1.1.491
RsWD40-64	AT4G30840					RsWD40-226	VIT_200s0179g00210.1.v2.1		RsWD40-202	MD16G1105400.v1.1.491
RsWD40-58	AT4G29830					RsWD40-27	VIT_210s0003g01320.1.v2.1		RsWD40-207	MD16G1066300.v1.1.491
RsWD40-52	AT5G51980					RsWD40-28	VIT_210s0003g01570.1.v2.1		RsWD40-213	MD17G1217100.v1.1.491
RsWD40-53	AT5G52250					RsWD40-32	VIT_215s0046g00160.1.v2.1		RsWD40-215	MD17G1196600.v1.1.491
RsWD40-51	AT5G07590					RsWD40-31	VIT_215s0046g01310.3.v2.1		RsWD40-217	MD17G1188800.v1.1.491
RsWD40-47	AT5G05970					RsWD40-32	VIT_216s0098g01520.1.v2.1		RsWD40-218	MD17G1176000.v1.1.491
RsWD40-48	AT5G05570					RsWD40-31	VIT_202s0025g01110.3.v2.1		RsWD40-219	MD17G1174300.v1.1.491
RsWD40-49	AT5G05150					RsWD40-32	VIT_202s0025g02240.1.v2.1		RsWD40-6	MD02G1027700.v1.1.491
RsWD40-66	AT1G55680					RsWD40-22	VIT_205s0049g01840.2.v2.1		RsWD40-7	MD02G1038200.v1.1.491
RsWD40-71	AT2G32950					RsWD40-19	VIT_205s0077g01710.2.v2.1		RsWD40-1	MD02G1011700.v1.1.491
RsWD40-73	AT2G38670					RsWD40-19	VIT_207s0005g00890.1.v2.1		RsWD40-8	MD02G1300000.v1.1.491
RsWD40-79	AT3G17380					RsWD40-58	VIT_211s0016g01730.1.v2.1		RsWD40-16	MD03G1261900.v1.1.491
RsWD40-77	AT3G16650					RsWD40-59	VIT_211s0016g01910.1.v2.1		RsWD40-17	MD03G1272800.v1.1.491
RsWD40-74	AT3G08850					RsWD40-60	VIT_211s0016g02270.1.v2.1		RsWD40-18	MD03G1286100.v1.1.491
RsWD40-76	AT3G06880					RsWD40-62	VIT_211s0016g05620.1.v2.1		RsWD40-11	MD04G1099900.v1.1.491
RsWD40-68	AT3G13290					RsWD40-64	VIT_211s0037g00820.2.v2.1		RsWD40-13	MD05G1176000.v1.1.491
RsWD40-77	AT4G15900					RsWD40-48	VIT_213s0067g01130.1.v2.1		RsWD40-14	MD05G1185500.v1.1.491
RsWD40-78	AT5G49430					RsWD40-46	VIT_213s0019g01840.1.v2.1		RsWD40-15	MD05G1205400.v1.1.491
RsWD40-66	AT5G56190					RsWD40-47	VIT_213s0019g02400.1.v2.1		RsWD40-8	MD07G1024900.v1.1.491
RsWD40-67	AT5G56130					RsWD40-45	VIT_213s0074g00010.1.v2.1		RsWD40-13	MD10G1165100.v1.1.491
RsWD40-74	AT5G01770					RsWD40-53	VIT_216s0050g00020.1.v2.1		RsWD40-14	MD10G1173700.v1.1.491
RsWD40-160	AT1G15440					RsWD40-51	VIT_216s0013g01510.1.v2.1		RsWD40-15	MD10G1192400.v1.1.491
RsWD40-153	AT1G48630					RsWD40-56	VIT_216s0050g02000.1.v2.1		RsWD40-16	MD11G1282600.v1.1.491
RsWD40-161	AT1G52360					RsWD40-52	VIT_216s0100g00320.1.v2.1		RsWD40-17	MD11G1293800.v1.1.491
RsWD40-164	AT1G51690					RsWD40-57	VIT_216s0039g02510.4.v2.1		RsWD40-18	MD11G1306000.v1.1.491
RsWD40-164	AT1G17720					RsWD40-42	VIT_208s0007g03360.1.v2.1		RsWD40-11	MD11G1133300.v1.1.491
RsWD40-161	AT1G79990					RsWD40-43	VIT_208s0007g04690.1.v2.1		RsWD40-11	MD12G1120000.v1.1.491
RsWD40-149	AT3G26640					RsWD40-48	VIT_208s0105g00450.1.v2.1		RsWD40-1	MD15G1157400.v1.1.491
RsWD40-161	AT3G15980					RsWD40-62	VIT_209s0002g07020.1.v2.1		RsWD40-6	MD15G1169300.v1.1.491
RsWD40-153	AT3G18130					RsWD40-71	VIT_212s0059g01420.1.v2.1		RsWD40-7	MD15G1178400.v1.1.491
RsWD40-152	AT3G50390					RsWD40-67	VIT_219s0015g01220.1.v2.1		RsWD40-256	MD03G1211700.v1.1.491
RsWD40-159	AT5G50970					RsWD40-68	VIT_219s0015g01380.1.v2.1		RsWD40-257	MD03G1212200.v1.1.491
RsWD40-141	AT5G64730					RsWD40-66	VIT_219s0015g01750.4.v2.1		RsWD40-258	MD03G1215900.v1.1.491
RsWD40-148	AT5G66240					RsWD40-76	VIT_205s0077g02325.2.v2.1		RsWD40-256	MD11G1227100.v1.1.491
RsWD40-154	AT5G60940					RsWD40-77	VIT_205s0077g02310.1.v2.1		RsWD40-257	MD11G1227300.v1.1.491
RsWD40-142	AT5G37590					RsWD40-78	VIT_205s0077g01160.1.v2.1		RsWD40-258	MD11G1230500.v1.1.491
RsWD40-169	AT2G40810					RsWD40-78	VIT_207s0005g01420.1.v2.1		RsWD40-229	MD03G1129800.v1.1.491
RsWD40-165	AT2G43900					RsWD40-72	VIT_208s0007g08080.1.v2.1		RsWD40-221	MD03G1283100.v1.1.491
RsWD40-166	AT2G43770					RsWD40-73	VIT_208s0056g00120.2.v2.1		RsWD40-221	MD03G1283100.v1.1.491
RsWD40-169	AT3G56440					RsWD40-74	VIT_208s0058g00890.1.v2.1		RsWD40-222	MD03G1274200.v1.1.491
RsWD40-171	AT5G53500					RsWD40-72	VIT_208s0007g05930.1.v2.1		RsWD40-223	MD03G1273100.v1.1.491
RsWD40-171	AT5G24320					RsWD40-161	VIT_211s0016g04180.1.v2.1		RsWD40-225	MD03G1263200.v1.1.491
RsWD40-172	AT5G24520					RsWD40-164	VIT_211s0016g02550.3.v2.1		RsWD40-226	MD03G1257800.v1.1.491
RsWD40-169	AT5G05150					RsWD40-149	VIT_214s0068g00660.3.v2.1		RsWD40-221	MD04G1202000.v1.1.491
RsWD40-171	AT5G54200					RsWD40-150	VIT_214s0066g02380.2.v2.1		RsWD40-227	MD05G1186900.v1.1.491
RsWD40-174	AT3G27640					RsWD40-142	VIT_214s0006g00410.1.v2.1		RsWD40-231	MD05G1280700.v1.1.491
RsWD40-186	AT4G35560					RsWD40-155	VIT_217s0000g08730.2.v2.1		RsWD40-236	MD05G1322800.v1.1.491
RsWD40-175	AT5G14530					RsWD40-156	VIT_217s0000g09750.3.v2.1		RsWD40-220	MD09G1293000.v1.1.491
RsWD40-176	AT5G15550					RsWD40-153	VIT_217s0000g02750.1.v2.1		RsWD40-234	MD10G1328500.v1.1.491
RsWD40-195	AT1G49450					RsWD40-154	VIT_217s0000g05080.1.v2.1		RsWD40-227	MD10G1174900.v1.1.491
RsWD40-194	AT1G49910					RsWD40-158	VIT_217s0000g01660.1.v2.1		RsWD40-231	MD10G1259100.v1.1.491
RsWD40-189	AT1G21650					RsWD40-159	VIT_217s0000g00230.1.v2.1		RsWD40-229	MD11G1151700.v1.1.491
RsWD40-198	AT2G21390					RsWD40-152	VIT_218s0001g11600.1.v2.1		RsWD40-228	MD11G1075200.v1.1.491
RsWD40-195	AT3G18950					RsWD40-152	VIT_203s0063g01790.1.v2.1		RsWD40-238	MD11G1180000.v1.1.491
RsWD40-196	AT3G18860					RsWD40-164	VIT_204s0008g00840.4.v2.1		RsWD40-221	MD11G1303400.v1.1.491
RsWD40-194	AT3G19590					RsWD40-148	VIT_204s0023g03320.1.v2.1		RsWD40-222	MD11G1296600.v1.1.491
RsWD40-197	AT4G34460					RsWD40-162	VIT_204s0008g03540.1.v2.1		RsWD40-223	MD11G1294100.v1.1.491
RsWD40-199	AT4G35140					RsWD40-160	VIT_209s0002g06030.2.v2.1		RsWD40-226	MD11G1278500.v1.1.491
RsWD40-199	AT4G38480					RsWD40-161	VIT_209s0002g04810.1.v2.1		RsWD40-239	MD11G1027100.v1.1.491
RsWD40-190	AT5G27030					RsWD40-162	VIT_209s0002g04040.1.v2.1		RsWD40-223	MD13G1176000.v1.1.491
RsWD40-247	AT3G19590					RsWD40-164	VIT_209s0002g02470.5.v2.1		RsWD40-223	MD16G1177700.v1.1.491
						RsWD40-168	VIT_201s0011g04130.1.v2.1		RsWD40-220	MD17G1281300.v1.1.491
						RsWD40-169	VIT_213s0067g00170.1.v2.1		RsWD40-31	MD01G1076400.v1.1.491
						RsWD40-171	VIT_215s0046g00160.1.v2.1		RsWD40-32	MD01G1224100.v1.1.491
						RsWD40-171	VIT_216s0098g01520.1.v2.1		RsWD40-20	MD03G1273100.v1.1.491
						RsWD40-172	VIT_216s0098g00870.1.v2.1		RsWD40-27	MD05G1300300.v1.1.491
						RsWD40-171	VIT_202s0025g02240.1.v2.1		RsWD40-28	MD05G1296500.v1.1.491
						RsWD40-167	VIT_205s0051g00580.1.v2.1		RsWD40-25	MD05G1325300.v1.1.491
						RsWD40-166	VIT_205s0094g00800.3.v2.1		RsWD40-31	MD06G1101400.v1.1.491
						RsWD40-165	VIT_205s0094g01330.2.v2.1		RsWD40-32	MD06G1113900.v1.1.491
						RsWD40-174	VIT_214s0066g00650.1.v2.1		RsWD40-32	MD07G1294900.v1.1.491
						RsWD40-175	VIT_214s0066g00720.1.v2.1		RsWD40-25	MD10G1303200.v1.1.491
						RsWD40-181	VIT_204s0044g01090.1.v2.1		RsWD40-27	MD10G1279400.v1.1.491
						RsWD40-182	VIT_204s0044g00880.1.v2.1		RsWD40-20	MD11G1294100.v1.1.491
						RsWD40-186	VIT_204s0044g00130.1.v2.1		RsWD40-19	MD13G1161900.v1.1.491
						RsWD40-180	VIT_207s0129g00570.1.v2.1		RsWD40-20	MD13G1176000.v1.1.491
						RsWD40-193	VIT_212s0055g00900.4.v2.1		RsWD40-22	MD13G1220800.v1.1.491
						RsWD40-190	VIT_214s0060g01680.1.v2.1		RsWD40-23	MD13G1226100.v1.1.491
						RsWD40-195	VIT_218s0001g11600.1.v2.1		RsWD40-31	MD14G1121100.v1.1.491
						RsWD40-198	VIT_218s0001g13430.2.v2.1		RsWD40-32	MD14G1135100.v1.1.491
						RsWD40-189	VIT_218s0001g01930.3.v2.1		RsWD40-29	MD15G1038900.v1.1.491
						RsWD40-195	VIT_203s0063g01790.1.v2.1		RsWD40-19	MD16G1161700.v1.1.491
						RsWD40-196	VIT_203s0063g02060.2.v2.1		RsWD40-20	MD16G1177700.v1.1.491
						RsWD40-197	VIT_203s0063g02480.1.v2.1		RsWD40-22	MD16G1225900.v1.1.491
						RsWD40-199	VIT_203s0038g02940.1.v2.1		RsWD40-23	MD16G1231400.v1.1.491
						RsWD40-194	VIT_203s0091g00710.1.v2.1		RsWD40-46	MD01G1136000.v1.1.491
						RsWD40-247	VIT_203s0091g00710.1.v2.1		RsWD40-47	MD01G1140700.v1.1.491
									RsWD40-48	MD01G1154200.v1.1.491
									RsWD40-49	MD01G1171900.v1.1.491
									RsWD40-51	MD01G1177500.v1.1.491
									RsWD40-52	MD01G1195600.v1.1.491
									RsWD40-53	MD01G1199700.v1.1.491
									RsWD40-57	MD01G1233500.v1.1.491
									RsWD40-56	MD01G1212200.v1.1.491
									RsWD40-58	MD02G1085500.v1.1.491
									RsWD40-59	MD02G1082800.v1.1.491
									RsWD40-60	MD02G1077800.v1.1.491
									RsWD40-62	MD02G1027700.v1.1.491
									RsWD40-52	MD02G1195200.v1.1.491
									RsWD40-48	MD04G1155600.v1.1.491
									RsWD40-49	MD07G1238000.v1.1.491
									RsWD40-51	MD07G1249200.v1.1.491
									RsWD40-52	MD07G1262400.v1.1.491
									RsWD40-53	MD07G1267700.v1.1.491
									RsWD40-57	MD07G1305600.v1.1.491
									RsWD40-46	MD07G1200700.v1.1.491
									RsWD40-47	MD07G1205000.v1.1.491
									RsWD40-56	MD07G1282600.v1.1.491
									RsWD40-45	MD07G1075600.v1.1.491
									RsWD40-43	MD12G1106200.v1.1.491
									RsWD40-40	MD12G1086300.v1.1.491
									RsWD40-48	MD12G1168800.v1.1.491
									RsWD40-42	MD12G1035900.v1.1.491
									RsWD40-42	MD14G1022600.v1.1.491
									RsWD40-58	MD15G1212600.v1.1.491
									RsWD40-59	MD15G1210900.v1.1.491
									RsWD40-60	MD15G1206400.v1.1.491
									RsWD40-62	MD15G1169300.v1.1.491
									RsWD40-66	MD03G1042700.v1.1.491
									RsWD40-67	MD03G1040700.v1.1.491
									RsWD40-68	MD03G1039800.v1.1.491
									RsWD40-73	MD04G1180800.v1.1.491
									RsWD40-74	MD04G1169600.v1.1.491
									RsWD40-69	MD09G1126000.v1.1.491
									RsWD40-67	MD11G1042100.v1.1.491
									RsWD40-68	MD11G1041300.v1.1.491
									RsWD40-72	MD12G1066500.v1.1.491
									RsWD40-73	MD12G1196100.v1.1.491
									RsWD40-74	MD12G1183600.v1.1.491
									RsWD40-76	MD13G1167100.v1.1.491
									RsWD40-78	MD13G1156100.v1.1.491
									RsWD40-79	MD13G1143700.v1.1.491
									RsWD40-72	MD14G1066600.v1.1.491
									RsWD40-77	MD16G1167100.v1.1.491
									RsWD40-78	MD16G1157000.v1.1.491
									RsWD40-79	MD16G1138600.v1.1.491
									RsWD40-69	MD17G1116000.v1.1.491
									RsWD40-148	MD02G1132900.v1.1.491
									RsWD40-152	MD02G1159400.v1.1.491
									RsWD40-154	MD06G1203600.v1.1.491
									RsWD40-156	MD06G1161200.v1.1.491
									RsWD40-157	MD06G1147200.v1.1.491
									RsWD40-158	MD06G1143900.v1.1.491
									RsWD40-159	MD06G1130900.v1.1.491
									RsWD40-149	MD09G1000600.v1.1.491
									RsWD40-150	MD09G1041000.v1.1.491
									RsWD40-161	MD09G1214300.v1.1.491
									RsWD40-162	MD09G1207800.v1.1.491
									RsWD40-164	MD09G1195400.v1.1.491
									RsWD40-152	MD10G1086000.v1.1.491
									RsWD40-154	MD14G1214400.v1.1.491
									RsWD40-157	MD14G1161100.v1.1.491
									RsWD40-158	MD14G1159200.v1.1.491
									RsWD40-159	MD14G1147500.v1.1.491
									RsWD40-153	MD14G1233800.v1.1.491
									RsWD40-151	MD15G1290400.v1.1.491
									RsWD40-141	MD15G1340800.v1.1.491
									RsWD40-164	MD15G1061300.v1.1.491
									RsWD40-150	MD17G1042300.v1.1.491
									RsWD40-149	MD17G1003400.v1.1.491
									RsWD40-160	MD17G1203900.v1.1.491
									RsWD40-161	MD17G1196600.v1.1.491
									RsWD40-164	MD17G1176000.v1.1.491
									RsWD40-165	MD00G1087600.v1.1.491
									RsWD40-169	MD01G1171900.v1.1.491
									RsWD40-171	MD01G1224100.v1.1.491
									RsWD40-172	MD01G1228700.v1.1.491
									RsWD40-173	MD01G1233500.v1.1.491
									RsWD40-169	MD07G1238000.v1.1.491
									RsWD40-171	MD07G1294900.v1.1.491
									RsWD40-172	MD07G1299800.v1.1.491
									RsWD40-173	MD07G1305600.v1.1.491
									RsWD40-168	MD13G1035000.v1.1.491
									RsWD40-167	MD13G1230900.v1.1.491
									RsWD40-165	MD15G1143600.v1.1.491
									RsWD40-168	MD16G1036900.v1.1.491
									RsWD40-180	MD02G1180800.v1.1.491
									RsWD40-174	MD09G1027800.v1.1.491
									RsWD40-175	MD09G1028100.v1.1.491
									RsWD40-176	MD09G1066100.v1.1.491
									RsWD40-186	MD15G1231200.v1.1.491
									RsWD40-178	MD15G1305300.v1.1.491
									RsWD40-174	MD17G1027700.v1.1.491
									RsWD40-175	MD17G1029600.v1.1.491
									RsWD40-176	MD17G1058800.v1.1.491
									RsWD40-190	MD04G1197000.v1.1.491
									RsWD40-199	MD05G1126500.v1.1.491
									RsWD40-194	MD05G1098500.v1.1.491
									RsWD40-197	MD05G1067400.v1.1.491
									RsWD40-193	MD08G1221600.v1.1.491
									RsWD40-195	MD08G1039100.v1.1.491
									RsWD40-195	MD10G1086000.v1.1.491
									RsWD40-196	MD10G1082200.v1.1.491
									RsWD40-197	MD10G1077300.v1.1.491
									RsWD40-194	MD10G1104300.v1.1.491
									RsWD40-190	MD12G1209900.v1.1.491
									RsWD40-190	MD13G1162100.v1.1.491
									RsWD40-193	MD15G1412300.v1.1.491
									RsWD40-243	MD09G1047900.v1.1.491
									RsWD40-243	MD17G1048000.v1.1.491
									RsWD40-241	MD12G1112000.v1.1.491
									RsWD40-247	MD05G1098500.v1.1.491
									RsWD40-247	MD10G1104300.v1.1.491

## Sheet: Table S7
Table S7 The expression of the RsWD40 at the bud stage. The gene expression levels were calculated by using reads per kilobase per million (RPKM) measure
	WF_bud1	WF_bud2	WF_bud3	PF_bud1	PF_bud2	PF_bud3	RF_bud1	RF_bud2	RF_bud3
RsWD40-1	0	0	0	0	0	0	0	0.332967	0
RsWD40-2	0	0	0	0	0	0.0463152	0.228607	0	0
RsWD40-3	0	0	0.0581415	0	0	0	0.055169	0	0
RsWD40-4	0.0636839	0.203145	0.0657252	0	0.113441	0	0	0.270801	0
RsWD40-5	0.61846	0.845495	0.27355	0.408199	0.550836	0.245408	1.03826	0.300556	0.691996
RsWD40-6	39.0327	44.9383	37.4036	34.9548	36.3821	34.2382	36.1091	43.8435	45.573
RsWD40-7	6.00908	5.82567	9.60655	8.87326	8.34288	10.8001	4.09617	6.56343	2.76853
RsWD40-8	36.3881	31.4032	29.0676	22.5713	23.9699	28.077	33.3467	34.6498	38.9762
RsWD40-9	17.1168	15.8054	14.3183	13.9185	14.6033	15.0711	14.6449	15.8748	16.5581
RsWD40-10	0	0	0	0	0	0	0.0462708	0	0
RsWD40-11	18.3896	21.7647	19.4453	17.7047	19.0771	16.3235	18.8155	20.2049	21.5633
RsWD40-12	10.0821	13.536	13.4786	18.2393	14.2463	22.8559	13.5393	18.6683	11.4173
RsWD40-13	0	0.0510473	0	20.1105	17.9588	20.066	0.376114	0.381071	0.467932
RsWD40-14	6.67847	10.7817	5.88388	10.3254	7.22493	11.1431	9.73048	10.6945	5.47744
RsWD40-15	10.1909	6.44023	13.0973	5.59673	6.33649	4.27269	5.93141	3.18877	3.61441
RsWD40-16	18.7702	14.0269	18.3271	13.3687	13.5245	14.1263	13.6725	13.3087	10.792
RsWD40-17	46.2812	37.1244	35.2634	25.144	31.9702	30.1704	25.6571	30.4852	43.1019
RsWD40-18	43.3298	43.6367	48.5654	46.9265	40.8974	38.7828	44.7137	43.8943	31.9505
RsWD40-19	21.9173	20.4121	18.2809	16.0533	16.8363	20.1905	16.8771	17.9561	20.4026
RsWD40-20	1.54883	1.14014	1.35255	0.770629	1.5917	1.79647	1.7501	1.7225	2.23955
RsWD40-21	6.84404	8.52803	7.06342	8.62381	6.96156	7.12883	10.32	8.00326	11.6143
RsWD40-22	68.0952	70.4146	59.5361	41.3448	39.3384	46.1467	40.8083	44.4547	43.0364
RsWD40-23	25.1472	30.9964	29.1114	19.6339	24.6615	19.7808	25.2789	25.5211	36.2866
RsWD40-24	26.0246	27.0012	24.0907	17.275	17.4552	18.588	18.282	19.0613	19.8563
RsWD40-25	8.4055	6.73753	9.56466	9.83815	11.7095	11.0152	6.88062	4.61903	4.99667
RsWD40-26	4.22715	1.51825	1.86495	1.37158	0.747241	0.81947	0.316	0.768398	0.640263
RsWD40-27	19.2878	13.5208	22.5548	19.727	16.4168	13.7948	14.509	12.3025	16.1626
RsWD40-28	0	0.381873	0.247101	1.10619	1.70598	1.33008	0.234468	0.101811	0.125018
RsWD40-29	14.0756	17.5857	11.1718	13.4708	10.8351	14.0695	15.0969	18.583	15.5392
RsWD40-30	28.684	24.3446	25.5317	14.6718	15.5532	14.9877	10.1339	17.6289	11.5835
RsWD40-31	11.6951	16.068	14.1798	10.8066	15.0257	14.3093	13.7795	15.8042	24.138
RsWD40-32	9.04863	7.69407	10.2225	8.70413	10.4236	9.65028	9.02895	9.54043	11.0891
RsWD40-33	0	0.0751699	0	0.261299	0.251861	0.52364	0	0.120246	0.0984366
RsWD40-34	0	0	0	0	0	0	0.046516	0	0.0826738
RsWD40-35	0	0.631376	0.0961292	3.39968	1.4103	5.28525	0.547287	1.30704	1.79951
RsWD40-36	0	0	0	0	0	0	0.326998	0.24341	0.54797
RsWD40-37	0	0	0	0	0	0	0.424492	0.204803	0.201189
RsWD40-38	0.135656	0.540909	0.0933361	5.22294	1.4096	2.22493	0.309975	0.115369	0.424999
RsWD40-39	0.0928542	0.296195	0	1.1583	0.868363	0.700054	0.0454656	0.118452	0
RsWD40-40	18.9152	23.0091	14.0753	16.4017	14.9547	21.9186	14.1275	20.6618	13.8487
RsWD40-41	3.88825	6.34765	2.69977	6.12293	4.81389	10.2024	0.637943	0.943558	0.201963
RsWD40-42	55.5616	54.8821	58.8866	53.0569	47.8322	39.7953	55.6739	57.6509	51.6123
RsWD40-43	21.1344	30.6818	24.8507	18.8437	16.0457	28.5772	10.7435	19.0126	13.8028
RsWD40-44	0.610636	0.844074	0.364121	0.890258	0.833931	2.55226	0.0265773	0.138485	0.0850256
RsWD40-45	38.3431	30.0777	24.0991	20.901	25.4036	19.9823	18.9791	17.7262	11.4016
RsWD40-46	0.362979	0.665772	0.449537	0.63727	0.420278	3.37035	1.06639	0.524786	0.113719
RsWD40-47	4.39254	4.79701	5.86158	4.60176	6.03035	6.52785	6.84963	4.80639	7.15831
RsWD40-48	21.7364	17.6975	18.2992	12.3844	19.5288	19.0732	13.7756	19.2608	28.1712
RsWD40-49	7.94179	6.78345	7.65548	11.7714	9.33547	9.9819	12.7911	11.1083	7.78847
RsWD40-50	6.12767	7.36213	5.90803	8.26975	6.82207	9.69396	6.67191	11.314	6.27288
RsWD40-51	3.04352	1.62833	2.42539	2.81232	2.8823	3.51604	2.30139	2.03139	2.01163
RsWD40-52	30.5962	28.0978	27.8314	21.9375	25.4999	16.721	28.0868	24.5204	34.2154
RsWD40-53	0.856174	5.23461	4.41809	7.51577	11.3748	1.18907	6.77741	7.88816	12.592
RsWD40-54	0	0	0	0.0743819	0.14339	0.0638831	0.15766	0.136918	0.420318
RsWD40-55	0	0	0	3.08041	2.66617	3.40151	2.93149	2.95085	3.05508
RsWD40-56	22.8451	20.5976	16.8326	12.9441	16.0196	14.6574	18.4485	14.8374	19.2876
RsWD40-57	6.89808	4.8749	4.13839	2.8761	2.82216	5.16283	6.34332	4.91261	6.85232
RsWD40-58	19.9912	17.4161	18.2047	21.9912	17.3565	17.554	16.2869	14.6681	13.918
RsWD40-59	18.9702	15.1674	12.3759	9.49113	8.62305	7.68346	7.60417	6.18582	6.15876
RsWD40-60	23.4061	32.5897	37.3059	30.0437	22.2758	25.9155	24.4001	25.8454	17.3467
RsWD40-61	0	0	0	0	0	0	0	0	0
RsWD40-62	68.797	154.487	74.6355	88.3077	87.78	160.811	78.0921	105.104	68.6282
RsWD40-63	21.4634	23.7869	17.5365	24.4995	23.9426	34.5681	20.4007	24.4277	15.4923
RsWD40-64	14.8741	15.9035	11.2005	7.07571	3.82713	9.26851	6.63566	8.52689	2.76145
RsWD40-65	1.20954	0.655911	1.34817	1.07295	0.258549	1.22867	1.27925	2.05732	1.76838
RsWD40-66	76.742	85.3596	65.9108	70.8471	66.4705	63.1371	75.2905	67.899	88.1528
RsWD40-67	25.1557	25.9336	26.6916	28.634	26.3404	23.3768	12.4616	14.7802	6.76752
RsWD40-68	20.1131	38.9461	24.1566	28.7833	34.8119	55.956	31.6686	36.5742	43.1829
RsWD40-69	0	0.139677	0	0	0	0	0.0857609	0.595827	0
RsWD40-70	49.1974	61.5678	53.2471	52.2987	51.7375	62.9597	54.9568	59.9075	40.8682
RsWD40-71	17.4984	25.1907	27.2733	23.2488	26.2547	16.3603	25.0841	23.4959	38.3444
RsWD40-72	53.5978	51.014	48.7571	64.4283	51.2615	51.433	45.736	38.9032	45.6421
RsWD40-73	0.493077	0.933887	1.14498	0.854287	0.933221	1.4185	0.482865	0.62901	1.15858
RsWD40-74	49.0244	32.975	24.3567	14.3783	18.3079	22.8159	17.574	21.8847	16.3671
RsWD40-75	26.7696	32.4464	27.4587	33.8513	30.9151	38.3962	33.3903	38.8142	36.3339
RsWD40-76	1.30731	1.60674	1.8889	6.43791	13.1505	8.70273	9.80509	19.0577	9.76543
RsWD40-77	52.5028	83.2087	49.4665	48.5912	38.0613	57.0732	31.7123	52.924	29.3464
RsWD40-78	7.15924	10.6574	6.53669	5.00623	7.05428	11.5783	5.24244	9.42364	6.68165
RsWD40-79	12.352	15.064	10.7431	8.35595	9.15189	14.3318	8.1603	12.3961	8.2404
RsWD40-80	33.3025	55.2853	22.6991	22.292	17.6916	35.2736	18.457	26.1758	14.856
RsWD40-81	8.3998	12.9637	8.44461	5.90291	8.03821	11.3691	6.94804	10.4727	6.69964
RsWD40-82	24.5331	30.0692	21.8703	16.0971	18.3942	25.8916	22.0349	28.0273	25.211
RsWD40-83	0.726037	0.900659	0.582796	0.149085	0.395175	0.832274	0.592501	0.308731	0.16849
RsWD40-84	29.0549	33.0459	26.8842	29.3288	26.3777	25.0937	28.0607	24.7099	30.5515
RsWD40-85	11.191	12.7655	10.1852	12.4352	12.4066	11.3546	12.6702	18.5932	7.88986
RsWD40-86	29.185	29.3584	31.9595	18.5754	26.1788	24.658	25.6158	28.2781	38.337
RsWD40-87	11.7062	7.38389	9.28287	10.603	9.36589	9.36884	9.52072	5.76523	10.0147
RsWD40-88	95.0147	43.1405	107.378	40.0972	40.5619	30.9996	44.0279	33.5607	44.3279
RsWD40-89	0	0.0442258	0	0	0	0	0	0	0
RsWD40-90	2.30691	5.86049	3.36266	1.71412	2.24531	3.60495	6.77741	9.95122	6.80516
RsWD40-91	20.2253	17.2203	20.9178	20.862	22.165	17.2726	24.9988	18.9099	25.0064
RsWD40-92	30.575	28.9844	23.1206	15.2722	19.0925	16.8464	17.5918	18.1641	24.1041
RsWD40-93	19.8856	22.9443	12.5858	13.9582	12.0895	16.0245	17.0433	18.6317	14.3351
RsWD40-94	0.133355	0.425389	0.160568	1.41708	1.42529	1.69331	4.52724	4.99016	3.7137
RsWD40-95	4.48728	5.85031	3.17068	4.62814	6.16908	9.60476	1.2399	3.65788	1.47778
RsWD40-96	20.0242	29.6426	18.3502	15.0684	16.2176	24.4828	16.4223	24.401	18.6218
RsWD40-97	11.3402	11.8666	11.9204	18.4348	13.1463	16.9279	13.5438	14.2879	12.9392
RsWD40-98	2.21592	1.13882	0.948661	0.0151673	0.102336	0.0651324	0.835863	1.47971	1.26847
RsWD40-99	5.52877	5.81192	4.11739	6.3279	5.79157	6.30729	5.3835	5.36986	4.03505
RsWD40-100	1.46473	1.25793	4.70946	0.572617	0.953341	0.357668	0.110338	0.670754	0.470655
RsWD40-101	15.1732	14.4884	14.904	7.53295	7.43867	8.13333	5.344	6.76333	3.16214
RsWD40-102	34.8869	43.8546	31.2378	31.7489	29.936	30.8288	30.3732	42.1289	29.0818
RsWD40-103	12.7667	16.1047	10.7948	7.6956	11.4021	17.2994	9.27169	15.709	13.1267
RsWD40-104	19.4169	26.1218	24.0643	24.9193	24.2224	28.6787	19.5633	25.352	28.6178
RsWD40-105	17.1142	19.4393	14.0825	13.1642	15.1193	16.5553	11.8677	12.5487	13.1387
RsWD40-106	5.37672	10.2626	4.36648	4.92755	4.31779	8.98871	1.94214	3.74808	1.28868
RsWD40-107	29.5765	30.1745	35.5517	21.5685	23.1842	27.4306	20.0344	19.1551	17.6206
RsWD40-108	0.493077	0.983039	0	0.45562	0.219581	0.195655	0.482865	0	0
RsWD40-109	20.364	23.5278	23.1953	21.6855	23.5343	27.9862	27.9921	27.372	33.9483
RsWD40-110	6.63078	16.1983	10.828	9.1712	13.2319	14.9541	9.30865	13.866	16.9608
RsWD40-111	0	0.584041	0.0629866	0	0	0.193737	0.298832	0.155711	0.0637345
RsWD40-112	21.675	29.2331	24.0508	19.6856	22.7523	30.4737	27.8592	28.8573	33.9193
RsWD40-113	1.60648	2.05895	1.71718	0.477141	1.32862	1.13832	1.79795	2.14694	1.85741
RsWD40-114	74.4202	127.361	84.7327	134.288	108.58	115.333	102.232	146.936	113.275
RsWD40-115	40.9652	32.2698	45.7037	41.5923	40.8594	31.4639	37	35.9604	44.9169
RsWD40-116	16.1245	17.929	13.318	10.0602	14.2248	19.9765	9.43737	16.8832	17.4672
RsWD40-117	9.44721	10.1746	8.44333	4.61976	4.74204	7.26552	3.14744	4.47278	2.47493
RsWD40-118	8.55121	9.743	6.9867	3.57825	6.0963	7.12861	4.48088	7.80669	7.42216
RsWD40-119	1.17677	0.750752	0.92301	1.43533	1.67695	2.35341	1.47507	2.04161	2.85106
RsWD40-120	8.00479	11.9144	8.4821	6.91675	6.55807	8.53489	5.08638	6.13214	5.5198
RsWD40-121	12.1735	15.0289	9.84904	6.77296	10.7139	14.6952	8.5209	12.9038	10.6276
RsWD40-122	33.4741	29.6249	31.7029	13.2417	13.6797	15.3968	15.8686	16.6872	16.8455
RsWD40-123	8.98305	11.1604	10.2469	7.05554	5.89534	11.8942	5.99586	9.36867	4.14742
RsWD40-124	17.108	15.8887	15.6823	13.5991	12.3981	14.9685	17.43	16.7636	14.315
RsWD40-125	64.9509	67.3174	56.3828	33.2862	42.9982	38.3431	54.7262	62.2555	60.7765
RsWD40-126	0.236023	0.423499	0.365382	0.545232	0	0.421447	0.231135	0.150545	0.12324
RsWD40-127	10.638	11.5923	7.92527	9.93841	7.6761	7.73425	9.70482	7.9088	6.32721
RsWD40-128	0.0465428	0.0371166	0.0480347	0	0	0	0	0.0395826	0
RsWD40-129	86.9931	59.7504	90.0122	80.0747	65.2891	63.4959	70.6919	55.5947	56.539
RsWD40-130	26.6478	20.4845	27.2765	8.63839	10.0772	11.302	7.99989	10.7741	8.53103
RsWD40-131	12.1137	21.1097	18.753	21.9205	17.3326	20.9184	25.0437	32.2897	28.8734
RsWD40-132	5.54997	7.9897	4.65668	6.04747	6.06014	8.1226	5.33621	8.70442	6.87978
RsWD40-133	16.2727	17.131	18.7113	16.8648	18.5214	18.2337	16.7661	13.1524	18.1323
RsWD40-134	0.781189	1.90787	0.907007	0.902306	1.17411	1.62739	1.00408	0.664366	0.713826
RsWD40-135	62.901	75.1829	57.3573	51.146	54.3755	68.3705	56.4569	67.506	59.657
RsWD40-136	13.2133	16.8033	12.1784	6.67281	9.93089	14.9835	6.55979	14.2059	11.2456
RsWD40-137	33.986	23.453	23.5473	13.2526	17.052	14.3669	15.5317	16.9953	32.2029
RsWD40-138	32.9844	33.6128	27.1262	15.5389	18.2119	14.1004	19.1775	17.7943	19.9994
RsWD40-139	8.52225	17.4801	15.021	11.5044	12.0884	7.59831	10.269	10.2006	11.427
RsWD40-140	8.78066	13.5866	8.16041	13.5631	10.8943	12.1687	13.3474	13.8577	8.25731
RsWD40-141	8.49775	10.0338	7.47841	7.73047	5.80845	8.10313	6.96706	5.93843	5.91618
RsWD40-142	2.78226	3.20956	3.43129	5.46519	5.1587	8.62381	4.28403	5.9378	5.5187
RsWD40-143	0.440975	0.843997	0.182044	0.407476	0.549861	1.18987	0.345474	1.2751	0
RsWD40-144	0.100136	0.372659	0.103345	0.524329	0.416204	0.609259	0.228811	0.397417	0
RsWD40-145	0	0	0	0.222307	0.0535694	0	0	0	0
RsWD40-146	12.7875	10.8157	16.1745	9.70746	9.54856	10.9	8.47491	7.14026	4.36142
RsWD40-147	1.29834	1.51611	0.957115	1.97096	2.93225	2.46555	1.90718	2.7999	1.11375
RsWD40-148	9.38276	11.7034	8.06959	10.7819	11.2496	10.5966	9.36514	11.3556	8.79351
RsWD40-149	22.5998	26.5485	23.7432	19.1948	16.8744	15.8412	18.156	20.1409	17.0296
RsWD40-150	64.3947	47.4736	60.2469	41.9796	43.5476	26.0429	50.2228	44.3167	48.5631
RsWD40-151	3.71846	3.01832	4.86559	3.62005	5.38179	2.68752	3.18627	3.89651	5.27008
RsWD40-152	0.215122	0.085777	0.277522	0.149085	0.0479	0.298765	0.158	0.411642	0.786288
RsWD40-153	277.37	228.155	316.794	261.695	195.541	209.631	213.743	181.148	145.5
RsWD40-154	8.57504	5.67611	6.47128	7.45385	7.24499	9.79093	4.34809	4.5255	5.09691
RsWD40-155	34.0103	24.7006	26.7563	22.5879	21.4001	32.9554	22.8235	28.6014	23.6649
RsWD40-156	20.516	17.8431	17.3742	14.5979	17.4132	15.6009	27.4065	22.7979	32.1002
RsWD40-157	21.7512	15.2873	19.2739	7.00415	10.6649	13.1644	8.17604	10.2769	10.2676
RsWD40-158	0	0	0	0	0	0	0	0	0
RsWD40-159	17.9622	17.4655	20.0098	14.3073	15.3329	16.0065	15.4954	14.8429	22.5168
RsWD40-160	10.8526	16.9139	15.2088	8.34832	8.34118	11.6075	6.85145	11.8299	6.73104
RsWD40-161	44.7579	50.5103	42.908	26.3224	38.0475	41.2832	31.7813	48.2241	45.0325
RsWD40-162	0.0577735	0.460728	0	2.72262	0.308739	0.550195	0	0	0
RsWD40-163	14.7154	16.3531	19.9331	15.6435	15.8066	12.5974	18.5804	17.9611	24.4385
RsWD40-164	31.0801	28.0739	29.2274	27.1445	26.8925	26.9913	29.9024	27.4176	34.6992
RsWD40-165	1.86999	3.37497	1.80804	2.56462	2.85768	3.15554	2.02403	3.8503	1.99396
RsWD40-166	33.5015	29.8998	35.7524	30.0783	30.0076	22.6273	35.6463	26.3092	33.5467
RsWD40-167	12.0189	11.9236	12.5822	26.4628	20.2826	16.2927	15.3742	16.0904	10.99
RsWD40-168	6.90399	9.24965	8.46484	7.37472	7.60028	9.57741	6.22013	9.41794	4.78737
RsWD40-169	11.4468	11.0219	8.48839	12.4185	9.55329	12.0788	12.2892	8.90574	10.5372
RsWD40-170	0.170941	0	0.705681	0	0.0507499	0.0904401	0	0.0484592	0
RsWD40-171	29.3149	32.5089	22.068	16.3484	19.2596	24.2772	13.7122	25.019	20.2411
RsWD40-172	31.6649	30.4604	32.379	37.5577	29.2414	34.3854	31.1233	28.3182	27.9524
RsWD40-173	1.57308	2.15515	1.66513	2.08719	1.8681	4.32142	1.6985	1.40644	0.673961
RsWD40-174	0	0	0	0.0489549	0.0471866	0.0840901	0	0	0.165981
RsWD40-175	9.44686	7.62071	8.50982	7.31639	4.42582	6.06703	5.50795	4.78333	4.50502
RsWD40-176	20.8748	17.6731	20.6873	9.85543	10.0169	14.4586	8.77849	12.2119	7.5844
RsWD40-177	0.124615	0.605298	0.12861	0.0732764	0.0504498	0.242744	0.355009	1.32956	0.875465
RsWD40-178	7.25996	9.80173	7.95275	13.005	7.14678	10.4113	7.67089	6.87836	5.85249
RsWD40-179	7.76869	9.47791	9.75288	4.76783	5.80907	5.01506	6.38714	6.18783	6.08468
RsWD40-180	226.291	293.232	148.291	50.8062	44.2688	58.9594	77.0674	99.3261	33.751
RsWD40-181	1.86636	0.595349	0.866784	2.02638	0.581802	1.29602	0.959548	0.357133	1.07198
RsWD40-182	5.46509	0.805029	2.37107	0.0964954	0.403043	0.138126	5.24964	4.91425	14.0682
RsWD40-183	0	0.0293748	0	0	0.131229	0.0876975	0	0	0
RsWD40-184	1.57179	2.96871	1.33758	2.36968	2.87353	3.74215	0.621094	0.79735	0.748721
RsWD40-185	0	0.247907	0.0962492	0.344701	0.359938	0.222036	0.0608856	0.0528756	0.16232
RsWD40-186	3.2109	6.96959	2.6335	8.11497	7.4999	11.5766	4.83113	7.17945	2.88683
RsWD40-187	66.6209	50.4325	67.9054	58.5886	59.9239	51.2351	53.4525	39.829	60.9622
RsWD40-188	52.634	84.3974	41.0813	46.4241	45.8601	73.9892	43.7718	63.6348	41.3486
RsWD40-189	12.3013	14.323	11.1278	7.04575	8.56866	12.3862	11.3756	13.5267	14.4638
RsWD40-190	160.313	141.335	116.457	67.902	85.0097	93.6505	80.7137	87.4153	82.5729
RsWD40-191	19.6334	17.9191	20.3199	11.775	17.0184	15.9985	21.869	18.2153	23.3354
RsWD40-192	23.1268	30.8385	26.203	29.9643	22.7996	25.2362	23.3453	27.7922	24.1952
RsWD40-193	13.0898	14.179	13.5533	13.7895	11.5825	12.3507	16.6183	13.0179	11.3989
RsWD40-194	1.21508	2.61207	0.926892	1.12278	1.12928	0.796596	3.62149	2.56097	1.32409
RsWD40-195	0.326206	0.953848	0.504993	0.20095	0.387384	0.0862933	1.17132	0.647322	3.12271
RsWD40-196	29.4561	23.9626	23.6786	14.2475	17.8198	19.461	18.8442	18.4212	26.2527
RsWD40-197	43.0416	60.8689	44.8655	68.8054	63.8071	62.2439	64.0215	53.3213	44.1496
RsWD40-198	53.3132	50.2662	53.2965	35.0201	50.9741	47.9355	45.4036	46.8365	63.5692
RsWD40-199	4.37107	3.64248	2.78781	4.8559	3.67442	5.80752	4.32864	4.21863	5.69311
RsWD40-200	89.1289	67.1242	98.8273	49.2604	52.6411	39.9644	50.1332	41.2637	53.5199
RsWD40-201	42.2696	48.7436	41.2695	21.8797	21.3226	25.5896	24.4335	25.5456	25.9386
RsWD40-202	0.288199	4.50468	0.475899	9.32069	6.98188	5.2605	2.65296	3.82357	0.601937
RsWD40-203	0	0.0823958	0	0	0.184047	0.163993	0	0.043935	0
RsWD40-204	0	0	0	0.243051	0	0.139163	0	0.0745657	0.0915622
RsWD40-205	18.4096	24.6494	15.8404	17.9539	15.999	22.6742	15.9673	20.104	17.4936
RsWD40-206	4.73743	3.63975	6.67804	5.97908	3.34467	5.41025	10.3536	5.40472	27.15
RsWD40-207	0.275215	1.16009	0.24346	0.363297	0.105052	0.530431	0.577532	2.13996	0.739052
RsWD40-208	14.0892	15.5703	23.2505	34.1332	41.2767	27.1302	37.2249	36.5548	51.0489
RsWD40-209	0.378953	0.339981	0.268881	0.175083	0.189854	0.563889	0.208747	0.543852	0.593616
RsWD40-210	8.19664	13.4693	51.7816	11.3036	15.5963	1.28127	52.5396	31.7386	115.039
RsWD40-211	2.9431	2.9018	2.92698	1.78005	2.52597	2.4206	1.46727	1.45628	2.12351
RsWD40-212	23.6279	21.214	23.9706	24.9148	24.0149	24.4915	19.9118	19.992	29.081
RsWD40-213	48.0914	128.49	46.967	63.7086	58.1763	96.8614	47.4116	75.9356	52.4834
RsWD40-214	42.5445	43.7959	43.7112	37.1599	36.3279	28.3991	40.2422	38.1635	47.341
RsWD40-215	52.1088	36.9678	45.2513	29.6904	46.1316	33.9166	40.2132	44.7076	67.5251
RsWD40-216	78.9531	30.6726	83.1474	11.1449	16.2125	7.45455	12.3829	7.16131	9.57724
RsWD40-217	0	0	0	2.63105	0	0.17723	0	0.0474813	0
RsWD40-218	58.7873	47.2561	49.8609	41.0746	45.7808	40.4993	52.2764	39.4885	56.3432
RsWD40-219	29.278	26.2596	30.4921	28.2879	29.1562	27.9106	27.015	27.8401	29.0565
RsWD40-220	4.15098	9.83928	4.53803	5.15462	4.4862	10.5729	3.51872	6.893	2.34736
RsWD40-221	40.192	53.431	44.2004	58.2957	50.6884	49.9367	63.1125	60.9034	65.7976
RsWD40-222	12.9371	15.7898	19.6687	9.38347	10.3661	8.86861	9.49051	13.8417	12.0576
RsWD40-223	33.087	36.4739	34.6567	31.3223	41.4891	30.984	30.1933	32.9937	40.4774
RsWD40-224	19.6486	21.294	25.1943	9.31073	11.7483	16.1748	14.3976	13.0098	13.4881
RsWD40-225	24.7423	27.296	29.0434	40.7584	28.2326	35.5074	22.5268	23.7313	23.4446
RsWD40-226	4.83623	6.1378	4.14319	2.44598	4.51413	6.53119	3.27409	5.61202	7.61179
RsWD40-227	31.9333	30.165	31.8453	19.3789	20.3155	18.127	24.4778	22.7663	26.8969
RsWD40-228	5.21782	8.92086	7.43837	9.92037	9.26115	12.8994	10.9547	14.9407	17.9151
RsWD40-229	26.0687	41.4761	28.9109	35.6951	42.1756	57.4563	32.7941	57.6992	36.1736
RsWD40-230	14.8203	19.2896	11.8148	9.53939	11.8315	14.6759	10.2383	14.8826	11.6811
RsWD40-231	7.50204	15.1794	12.6022	16.1873	9.3118	15.6443	8.24547	13.7445	4.66733
RsWD40-232	8.15656	13.7821	15.3775	13.0217	10.3576	12.3374	8.85758	12.3283	5.86137
RsWD40-233	6.35461	12.4212	3.27915	11.1374	13.7803	27.4354	8.42134	21.911	7.28536
RsWD40-234	1.73259	3.4808	2.51025	1.90885	2.55212	1.29567	1.92511	3.03199	5.63683
RsWD40-235	54.3673	44.4558	46.5953	36.8088	44.7136	33.4595	50.6538	43.2082	70.7828
RsWD40-236	13.7566	16.1591	11.876	9.84949	9.63244	12.7576	7.8797	10.2719	8.7462
RsWD40-237	0.742504	0.88819	0.383152	1.51922	0.75579	2.18867	0.467438	0.496152	0.193851
RsWD40-238	26.0636	22.3997	29.5222	22.6505	25.3624	16.3423	25.2706	18.209	33.7418
RsWD40-239	1.37545	1.66424	1.51744	2.10366	2.40787	3.31235	0.650259	1.45211	0.792493
RsWD40-240	20.9874	21.4695	20.0954	11.1875	14.6608	17.4808	19.2377	22.067	24.4958
RsWD40-241	9.73171	12.1877	11.9534	7.94753	8.17931	10.5242	8.255	10.1998	6.97805
RsWD40-242	2.07833	1.89419	1.47082	2.13993	2.2213	2.59189	1.68638	2.27254	0.806155
RsWD40-243	4.67102	5.88159	4.42203	3.40751	3.84747	3.14952	4.81503	5.79446	2.9708
RsWD40-244	0	0	0	0	0	0	0	0	0
RsWD40-245	97.5529	60.8197	119.247	67.5292	50.5592	52.3664	77.5313	68.1392	57.5309
RsWD40-246	0	0	0	0	0	0	0.57647	0.300378	0.676218
RsWD40-247	9.82632	8.38392	9.54154	8.54287	7.34029	9.85263	4.13884	3.32477	4.30329
RsWD40-248	0.323207	0.354404	1.08409	0.22399	0.899583	0.737437	0.0791283	0.0687182	0.379718
RsWD40-249	0	0.0964992	0	0	0.107775	0.0960316	0.158	0.10291	0.0421226
RsWD40-250	3.63784	5.55206	8.22094	0	0	0	3.68534	5.60088	4.19203
RsWD40-251	1.83091	1.78862	2.92888	0.274921	0.387295	0.526722	5.44621	7.49358	5.06689
RsWD40-252	0.0504624	0.174384	0	0.233145	0.0599263	1.02788	0.0823622	0.042916	0.0878305
RsWD40-253	1.49621	2.35728	2.14678	1.9558	1.36512	1.62183	2.17997	2.11043	2.01983
RsWD40-254	0	0	0	0	0	0	0	0	0
RsWD40-255	17.1576	17.9634	17.9384	10.4514	10.643	13.2107	12.6095	11.956	11.5115
RsWD40-256	18.8194	14.0074	15.5381	13.5985	14.0435	11.5715	13.8471	11.3333	13.7396
RsWD40-257	46.4388	58.9427	42.9038	31.0993	34.8972	34.4878	37.7258	44.4356	52.389
RsWD40-258	6.04955	7.6242	6.80092	6.23883	4.57025	6.77281	4.28451	6.24735	2.82035

## Sheet: Table S8
Table S8 The differentially expressed genes at the bud stage
Gene Name	Fold change(PF/WF)	P value	Fold change(RF/WF)	P value
RsWD40-13	1138.85	1.07612e-05	23.9997	0.000337687
RsWD40-55	#	0.000137898	#	1.65047e-07
RsWD40-76	5.89036	0.0167232	8.0426	0.0219154
RsWD40-208	1.93801	0.0292121	2.35926	0.0121591
RsWD40-94	6.30558	0.000611789	18.3941	0.000410096
RsWD40-180	0.230655	0.0152446	0.314675	0.0296645
RsWD40-216	0.180585	0.036487	0.151066	0.0320621
RsWD40-101	0.518449	1.71478e-05	0.342629	0.000788543
RsWD40-64	0.480521	0.0269516	0.426985	0.0224362
RsWD40-130	0.403415	0.00299995	0.36696	0.00251765
RF: red flower, PF: pink flower, WT: white flower, #: the denominator was zero.

## Sheet: Table S9
Table S9 The expression of the RsWD40 at the full bloom stage. The gene expression levels were calculated by using reads per kilobase per million (FPKM) measure
	WF_full bloom1	WF_full bloom2	WF_full bloom3	PF_full bloom1	PF_full bloom2	PF_full bloom3	RF_full bloom1	RF_full bloom2	RF_full bloom3
RsWD40-1	0	0	0	0	0	0	0	0	0
RsWD40-2	0	0	0	0	0	0	0.116956	0	0
RsWD40-3	0	0	0	0	0	0	0.225798	0	0
RsWD40-4	0	0.0583915	0	0.19365	0.422743	0	0.0638125	0.0674968	0.263533
RsWD40-5	0.829835	0.567064	0.513074	1.16419	0.928609	0.366544	0.663974	0.515027	0.731222
RsWD40-6	34.5706	31.4073	32.2134	39.3504	39.6947	45.9754	53.8789	43.193	39.3722
RsWD40-7	9.52961	6.91414	9.51085	9.1362	7.88659	5.98806	2.53836	3.24687	4.69293
RsWD40-8	22.6639	20.8718	18.9064	23.1868	26.3633	25.3156	37.8848	34.2089	31.2836
RsWD40-9	16.8477	15.463	16.8248	15.8885	19.1765	23.8826	17.4763	16.8048	17.3724
RsWD40-10	0	0	0	0	0	0	0	0.500783	0
RsWD40-11	23.0464	27.5094	25.5869	24.1346	23.3444	24.255	22.3944	28.9262	20.5643
RsWD40-12	20.3331	18.8395	21.9373	12.677	9.03649	12.1777	11.0829	14.2477	13.467
RsWD40-13	0	0	0	29.0021	25.2825	25.6269	0.513125	0	0.066222
RsWD40-14	6.11972	5.97411	5.71343	4.32574	4.39723	4.2912	8.5853	6.52588	6.80801
RsWD40-15	6.22062	3.70234	5.91805	4.96984	2.55278	6.1823	3.75705	4.58535	5.27142
RsWD40-16	13.2939	16.3208	15.2848	12.1421	13.6266	11.9433	11.8343	11.847	12.6547
RsWD40-17	34.242	47.6829	39.8848	55.1624	43.7523	54.7823	54.4581	35.6909	33.6892
RsWD40-18	37.8717	39.3017	40.4643	31.2208	30.3552	32.1081	33.0947	33.6337	34.9184
RsWD40-19	16.6466	16.9214	15.5462	17.766	19.255	18.8846	21.8067	18.6098	17.6053
RsWD40-20	1.49203	2.29403	2.76749	2.89826	2.10899	1.97711	2.02948	3.03057	1.35581
RsWD40-21	13.595	11.1244	11.9686	11.9823	7.14173	12.745	11.5337	14.2603	12.4309
RsWD40-22	44.9313	45.0752	44.4287	53.6832	48.313	55.9277	39.7928	43.9221	41.2828
RsWD40-23	27.4541	34.9594	27.0859	33.4436	31.5077	34.0679	39.3919	32.9302	26.8582
RsWD40-24	20.1201	20.0634	24.2116	23.9829	24.5324	24.8712	20.1433	19.4486	19.5057
RsWD40-25	8.41213	9.28789	7.3594	8.65088	8.58414	10.7298	4.66475	6.53309	6.91204
RsWD40-26	1.14496	1.27223	1.23676	1.40641	1.39231	2.30928	0.873004	0.923409	0.73442
RsWD40-27	20.8998	14.9751	23.5307	17.0669	22.8449	19.3191	15.8198	16.4859	16.1321
RsWD40-28	0.3748	0.987883	1.3904	1.09207	0.927121	0.372491	0	0.507524	0.247696
RsWD40-29	7.06487	9.46429	9.92553	9.9869	9.89975	10.4277	13.466	12.6806	10.7133
RsWD40-30	15.5917	16.9009	17.6902	14.1601	12.1644	15.6298	12.5401	11.0363	10.7056
RsWD40-31	25.3326	31.7474	29.5834	24.3243	21.8638	23.7821	24.7846	20.7694	15.7572
RsWD40-32	10.456	11.7252	8.2882	12.4989	14.1797	14.8917	8.78088	8.01721	7.94367
RsWD40-33	0	0	0	0.047771	0.0521427	0	0.188901	0.149856	0.0975155
RsWD40-34	0	0	0	0	0	0	0.0158652	0.0167812	0
RsWD40-35	0.243012	0.128105	0.216361	0.330436	0.30915	0.0966062	0.839985	0.641682	0.626342
RsWD40-36	0	0	0	0	0	0	0.573579	0.202232	0.789589
RsWD40-37	0	0	0	0	0	0	0.410214	0.229711	0.348786
RsWD40-38	0.330332	0.290226	0.157556	0.183334	0.150084	0.281398	0.31717	0.47926	0.327462
RsWD40-39	0.145354	0.0425688	0	0.0470584	0	0	0	0	0
RsWD40-40	12.2659	12.0334	11.263	13.1636	12.4348	13.15	15.9318	11.6218	13.3292
RsWD40-41	3.04865	2.93982	2.32891	2.72371	3.63738	2.54425	0.540558	0.431523	0.368556
RsWD40-42	47.4857	57.7084	58.3598	53.4412	47.0307	48.5309	55.2085	54.4046	55.8793
RsWD40-43	15.3641	15.7584	15.351	14.7234	13.5612	19.0472	13.987	12.8296	11.6204
RsWD40-44	0.325712	0.261282	0.252166	0.481398	0.555479	0.40815	0.0407913	0	0
RsWD40-45	20.6072	19.59	23.9047	21.762	16.7604	21.022	12.8243	16.5545	18.8068
RsWD40-46	0.151523	0	0.252947	0.147166	0.642536	0.263531	0.472826	0.192356	0.450618
RsWD40-47	7.24108	7.5163	7.05135	6.23886	7.15029	7.97996	10.5129	8.1546	7.84388
RsWD40-48	17.553	22.8195	17.749	27.7854	27.8288	29.7311	35.4953	24.2249	20.6803
RsWD40-49	7.11008	7.28179	6.88281	7.64117	11.1503	9.57501	10.9875	10.3827	11.8862
RsWD40-50	5.0065	8.3907	5.47815	6.29273	8.02823	9.74226	10.9067	7.60546	7.84071
RsWD40-51	1.60822	1.0244	1.07388	1.44483	0.980332	1.23869	1.04229	1.75579	1.2754
RsWD40-52	27.196	26.6208	26.6371	25.0857	33.0696	28.6491	31.6177	24.3611	33.4259
RsWD40-53	17.4234	23.1582	20.0536	14.2467	13.9717	11.618	8.29306	14.3677	7.82406
RsWD40-54	0	0	0	0.326366	0.0890584	0.417447	0.322638	0	0.166554
RsWD40-55	0	0	0	3.51691	5.04308	3.52815	4.22662	5.11961	2.81534
RsWD40-56	18.7112	17.8723	16.8307	19.2101	19.2391	17.7118	19.7024	19.1234	16.8437
RsWD40-57	5.91126	7.50752	6.74155	6.42344	3.53666	4.79876	6.99631	7.34081	7.97758
RsWD40-58	21.9733	14.6845	22.178	20.8875	16.9753	17.7724	17.2261	15.5499	16.974
RsWD40-59	9.07805	8.29128	6.44998	10.3613	7.34029	9.99061	6.05711	6.66726	5.38933
RsWD40-60	25.7563	21.158	24.2799	17.5063	15.1927	20.2138	17.59	17.3552	19.1372
RsWD40-61	0	0	0	0	0	0	0	0	0
RsWD40-62	51.3025	64.0043	47.2989	62.0753	65.5449	73.9409	83.3955	72.2358	60.569
RsWD40-63	18.7759	16.7857	18.2687	22.3952	23.979	25.044	17.8169	18.6783	18.9937
RsWD40-64	5.23172	3.88936	5.31058	1.28429	0.731382	0.799922	2.20802	1.45969	1.82374
RsWD40-65	1.51474	2.12932	1.34861	1.42215	1.33818	1.05378	1.06654	0.974288	1.40147
RsWD40-66	81.6305	82.0435	81.3664	88.8061	101.994	94.2292	99.9202	91.1076	92.2058
RsWD40-67	25.4533	26.6303	30.9958	24.1243	25.224	24.2578	7.79217	9.8655	12.1894
RsWD40-68	29.0877	27.0438	24.8714	33.4295	37.0397	41.3883	53.2657	40.0125	37.9425
RsWD40-69	0	0.160594	0	0	0.193778	0	0.526509	3.52708	0.362396
RsWD40-70	52.2871	43.4002	46.4415	39.3966	37.0524	36.116	43.4814	40.913	42.2484
RsWD40-71	41.9437	51.8536	48.0748	47.1545	41.3411	43.1332	39.1339	40.9804	33.653
RsWD40-72	63.5054	65.25	70.1189	61.8011	54.9869	58.2641	47.158	49.4359	44.5327
RsWD40-73	1.1578	1.3563	0.930603	0.562255	1.90932	0.894962	0.864627	0.457274	0.510106
RsWD40-74	19.1382	24.3406	16.7525	22.8829	17.1843	21.5524	24.6461	18.6781	16.4026
RsWD40-75	27.9796	25.821	23.6275	23.7316	25.6316	28.3167	37.6106	33.6217	35.3164
RsWD40-76	2.68047	2.66527	1.87562	0.654749	0.66362	0.654026	0.416102	0.961756	4.48698
RsWD40-77	35.1832	42.308	39.4455	29.4947	25.4791	32.4658	32.9899	33.3085	29.9749
RsWD40-78	4.80593	6.83631	4.19496	6.7859	5.36608	6.30154	8.63429	5.70117	4.91097
RsWD40-79	6.92063	9.64261	6.64399	8.0524	8.0334	9.19845	10.4707	7.59648	6.41699
RsWD40-80	16.6932	17.5816	16.9791	13.8543	11.7859	13.7006	13.8931	13.6183	12.3094
RsWD40-81	5.75894	8.47442	5.55673	5.42804	6.34583	5.24416	8.55296	5.61822	7.90246
RsWD40-82	19.4321	19.8565	16.1521	20.288	18.0001	19.579	33.0345	24.0298	22.2902
RsWD40-83	0.168377	0.628717	0.890095	0.20442	0.267752	0.543853	0.565836	0.555755	0.292099
RsWD40-84	31.9111	40.971	38.0277	35.2588	31.4801	38.5728	36.141	33.3005	33.6239
RsWD40-85	8.27877	9.04873	8.28122	6.12628	5.85106	5.828	8.13815	8.70811	9.13499
RsWD40-86	24.3733	24.1265	22.0418	22.1294	26.9873	23.4157	35.2592	25.1383	30.0855
RsWD40-87	8.28243	9.30829	7.10525	16.2562	15.1463	14.3707	9.04586	8.76203	8.03942
RsWD40-88	40.1949	33.6124	41.055	53.6513	33.7915	53.2379	38.8851	47.9981	43.0845
RsWD40-89	0	0	0	0	0	0	0	0	0
RsWD40-90	3.35065	3.85969	3.03842	1.97669	2.13128	2.29401	8.53137	6.88138	6.93832
RsWD40-91	28.381	25.4448	29.5493	26.1781	33.0206	32.4637	28.3212	32.0864	33.487
RsWD40-92	20.491	22.2166	18.6198	24.7185	26.0851	24.7789	23.1803	19.4268	19.0974
RsWD40-93	12.7586	12.558	13.2027	12.1122	12.3054	14.2689	17.9301	16.14	13.9157
RsWD40-94	0.32473	0.244546	0.180698	0.382978	0.418026	0.622407	4.05328	5.46513	4.00086
RsWD40-95	3.01185	4.84847	2.37879	4.68041	5.97393	5.81279	1.84705	1.10512	1.75288
RsWD40-96	15.1948	21.0773	14.543	19.2374	19.3871	21.6747	29.625	19.8252	15.5767
RsWD40-97	13.6819	13.1485	12.8922	11.3423	11.0195	11.4195	10.6416	10.5565	11.7008
RsWD40-98	1.3704	2.25752	1.88735	0.116462	0.0726401	0	1.16776	0.852453	0.899999
RsWD40-99	3.47502	4.09001	3.02824	4.26664	5.69974	6.64657	4.91039	3.99531	5.13474
RsWD40-100	0.940674	3.40916	0.327152	1.88436	1.43353	1.28546	0.169349	38.333	0.116563
RsWD40-101	8.19518	8.14596	7.1882	4.99159	2.54013	5.45281	3.93432	4.5494	3.2014
RsWD40-102	24.8383	24.4042	21.2559	23.4999	27.5974	24.7766	26.9785	28.1165	29.4924
RsWD40-103	7.49487	12.6345	6.93597	9.76764	11.1207	11.6728	18.9104	9.34131	9.29992
RsWD40-104	27.7325	30.6612	24.9368	32.1918	26.5083	27.5617	31.7409	27.6811	26.5258
RsWD40-105	16.6054	16.4129	15.257	13.8775	17.5527	14.1524	13.9971	12.6482	14.4513
RsWD40-106	4.92127	2.86904	3.42948	4.37774	2.77925	5.30234	1.54562	2.24209	1.82374
RsWD40-107	24.7661	23.1526	26.7931	22.1187	18.2796	25.4623	19.2499	18.2137	19.5117
RsWD40-108	0.257288	0	0.286339	0	1.3638	1.02281	0.494073	0	0.255053
RsWD40-109	24.2583	30.6034	26.3051	29.6525	31.6517	30.471	36.9034	34.0331	31.6266
RsWD40-110	26.1248	37.9214	29.1721	23.6084	19.7562	19.7395	19.8274	15.1898	13.09
RsWD40-111	0.0636915	0.0559585	0.070883	0.0618603	0.0675214	0.0632992	0	0.129369	0.378829
RsWD40-112	25.1614	25.8772	23.376	26.7102	29.5114	31.1117	50.1276	32.3224	29.7645
RsWD40-113	2.69441	3.20898	3.06528	2.73326	4.63377	4.99859	2.81701	3.83099	2.73036
RsWD40-114	89.2489	109.675	103.841	91.7624	87.4133	88.7477	120.983	104.887	106.158
RsWD40-115	46.31	41.6045	44.2517	39.4484	49.7487	46.685	43.5536	38.6954	44.3554
RsWD40-116	11.202	17.9858	11.1242	17.0372	18.3876	18.7058	24.8325	13.7895	12.3615
RsWD40-117	4.64159	6.13194	4.56239	3.12608	1.65221	2.02029	2.96025	2.78708	2.92197
RsWD40-118	4.40332	6.75733	3.58282	4.09615	6.9088	6.28228	8.5309	4.83966	4.47176
RsWD40-119	0.589477	0.949496	0.546697	2.05156	2.13516	3.51508	1.55647	1.796	1.3635
RsWD40-120	6.02623	7.11545	5.39372	8.05171	8.18012	7.12989	6.33717	5.27825	4.8676
RsWD40-121	7.52384	11.0295	5.71886	8.55119	10.9751	9.49867	14.7133	9.11157	7.53314
RsWD40-122	16.604	19.2037	18.6495	12.5512	10.8542	16.3493	18.5933	16.084	15.3954
RsWD40-123	5.15611	5.35374	4.50278	5.15163	3.26923	6.32575	6.39559	5.11122	4.69556
RsWD40-124	10.923	10.3276	11.601	16.2635	11.815	13.5008	15.918	17.907	15.9949
RsWD40-125	46.68	44.8215	39.635	36.5895	43.5897	47.0417	71.8108	55.49	53.9083
RsWD40-126	0.246314	0.0541021	0.137063	0.657889	0	0	0	0.125077	0.122087
RsWD40-127	8.23452	6.52419	8.80973	6.47439	6.00166	7.4531	8.49468	8.08911	8.77034
RsWD40-128	0	0.0853498	0.0540566	0	0.154479	0.048273	0.186547	0.147988	0
RsWD40-129	47.8129	42.6226	52.4978	63.3712	70.2833	72.0889	39.9733	47.4924	54.4493
RsWD40-130	11.2151	10.254	12.177	9.82993	7.00801	10.6023	9.19236	7.77847	8.90313
RsWD40-131	18.6702	21.237	25.5984	16.7692	18.8622	19.893	25.2317	27.2828	36.0297
RsWD40-132	4.58844	5.0491	3.90106	5.11404	5.51825	5.75629	7.98788	4.76692	4.60823
RsWD40-133	21.0698	18.9189	21.6668	22.6742	23.4537	26.1332	17.1957	17.3326	17.3778
RsWD40-134	0.866204	1.16394	1.19084	0.742324	0.648206	0.860869	0.635998	1.0867	0.505105
RsWD40-135	47.9021	47.3814	50.0878	63.807	58.2783	68.9991	71.1946	58.9828	53.2018
RsWD40-136	7.71325	10.8713	6.45044	8.07877	8.06762	10.1721	14.5003	8.82204	6.75441
RsWD40-137	19.7438	23.1842	19.3153	34.4711	50.7859	40.0198	46.8137	29.2249	25.2915
RsWD40-138	21.0686	22.4743	19.5814	19.9809	20.3746	18.6522	24.8207	20.3433	21.4669
RsWD40-139	29.3167	27.2365	29.0017	10.5222	9.81666	9.45743	9.17201	9.25552	9.94131
RsWD40-140	7.15758	8.8921	7.81355	8.05877	8.55461	8.11029	9.76141	8.05627	8.31562
RsWD40-141	6.32467	8.09356	8.72199	5.87575	3.42537	3.48447	4.95053	5.30618	6.9512
RsWD40-142	2.68444	3.08051	2.74367	4.50506	4.47207	5.53545	5.4355	3.87616	4.10934
RsWD40-143	0.276122	0	0.204866	0.804549	2.43938	3.38452	0.265119	0.186951	0.182482
RsWD40-144	0.0696679	0.122419	0.0775343	0.13533	0.221572	0.346194	0.200676	0.106131	0.27625
RsWD40-145	0	0	0	0.182891	0.0665428	0	0.0602673	0	0
RsWD40-146	12.7609	9.63248	12.3015	10.8666	9.09823	13.1289	6.94592	7.11879	7.66129
RsWD40-147	0.580696	1.19045	1.23867	1.41	1.64164	1.77945	1.85852	2.45729	1.53507
RsWD40-148	7.28114	8.98905	8.80182	9.9371	9.7818	9.79394	9.28117	7.90462	8.58678
RsWD40-149	22.4554	20.4735	22.869	12.4137	16.3196	12.0007	16.4078	15.0602	19.2503
RsWD40-150	57.9095	47.0985	54.9677	45.1293	50.7189	46.9487	48.5795	54.5303	47.8528
RsWD40-151	3.39552	4.44445	3.85604	7.33614	6.97901	6.61147	4.9236	5.1375	4.39643
RsWD40-152	0.0561256	0.345178	0	0.272559	0.119001	0	0	2.45102	0.111276
RsWD40-153	222.69	213.835	274.594	166.655	150.879	197.223	133.692	151.682	165.65
RsWD40-154	6.08387	5.06551	5.90478	5.70282	5.96223	6.15185	5.2641	5.46026	5.11934
RsWD40-155	28.046	29.7222	34.2547	27.2012	15.9581	25.078	25.1028	24.7418	25.6033
RsWD40-156	19.6202	17.7624	18.2239	18.2228	22.1049	20.7597	32.0539	36.1017	31.541
RsWD40-157	9.34354	8.7631	9.82439	10.7451	7.41385	12.6472	10.8425	9.25634	7.84175
RsWD40-158	0	0	0	0	0	0	0	0	0
RsWD40-159	18.8872	21.2329	20.586	22.5774	24.606	26.4482	28.9882	26.9551	23.1141
RsWD40-160	7.76134	8.5364	7.74193	5.66761	5.18063	6.94218	7.86609	5.66361	6.01265
RsWD40-161	30.2899	32.9006	26.8899	28.3059	36.897	39.8433	46.645	31.641	34.7799
RsWD40-162	0.0602927	0	0	0	0	0	0	0	0
RsWD40-163	19.1252	18.0525	21.3243	18.4718	19.6723	16.923	23.483	21.6618	22.1659
RsWD40-164	29.8034	27.5285	29.6459	36.7186	31.0677	34.5329	33.7722	32.1463	32.1534
RsWD40-165	2.52671	3.21259	2.08043	1.95527	1.72044	1.49036	2.11045	7.69832	1.79202
RsWD40-166	32.929	28.1031	35.6536	29.5739	34.9091	28.9804	32.093	32.838	36.1333
RsWD40-167	12.543	9.54371	12.6902	10.9583	10.8795	9.60276	6.91474	10.7272	13.8023
RsWD40-168	7.23385	7.52033	6.73559	5.54232	2.84144	4.58281	3.95706	4.06845	4.59972
RsWD40-169	16.2376	15.3157	17.431	14.5676	11.4448	17.5887	13.1692	14.1542	12.3246
RsWD40-170	0	0.052245	0	0	0.0630406	0	0	0.120784	0
RsWD40-171	11.3374	15.9059	9.97389	14.9966	16.6361	15.1665	18.4193	13.9267	13.6651
RsWD40-172	35.7842	21.3874	32.7131	38.0063	31.7423	40.1604	28.3398	31.7066	29.923
RsWD40-173	0.968166	0.850618	0.32793	0.695027	0.847882	1.33872	0.76792	0.384754	0.918025
RsWD40-174	0.0552896	0.0485768	0	0	0.0586143	0	0	0	0
RsWD40-175	7.69326	6.95947	7.42033	8.413	4.83311	7.47596	4.3226	4.63004	5.76218
RsWD40-176	8.92191	9.70321	7.56747	7.31931	4.77511	9.8139	6.94461	6.24593	5.71021
RsWD40-177	0.165517	0.290842	0.0657877	0.321516	0.275738	0.164497	1.22597	0.58834	0.515676
RsWD40-178	9.23804	8.58355	11.7604	5.03489	4.4388	5.08595	7.40225	6.74968	7.11539
RsWD40-179	7.16963	6.32572	6.73348	4.37789	4.10505	4.41959	5.22831	4.85427	5.72785
RsWD40-180	8.12764	12.891	8.53718	5.29221	6.48649	5.50606	8.85598	17.838	8.87178
RsWD40-181	1.16865	0.727286	1.73413	1.22963	1.60027	2.03253	1.02857	0.791243	0.965409
RsWD40-182	5.92135	7.85151	10.0264	1.16433	1.69452	0.649863	13.7775	11.0312	11.4157
RsWD40-183	0	0.0337738	0	0.0746716	0	0.229225	0	0	0.076214
RsWD40-184	1.52521	2.07325	1.28108	2.79502	2.34912	2.71703	0.690772	0.350714	0.370858
RsWD40-185	0	0.0570064	0.144421	0.252075	0.240751	0.0967268	0.186896	0.230635	0.0643204
RsWD40-186	3.15118	1.93021	1.92637	1.98291	0.776352	1.12479	1.96026	2.81717	1.86988
RsWD40-187	68.4932	61.6137	66.4592	70.8698	77.9027	74.7416	54.2801	55.4041	59.2829
RsWD40-188	39.374	39.7245	31.9043	41.6845	41.3913	44.9903	58.277	45.005	40.1971
RsWD40-189	9.94684	14.6927	10.897	12.0761	15.2573	13.0366	18.0564	12.0276	12.911
RsWD40-190	71.6093	76.6136	67.4395	89.0408	72.8258	104.518	112.188	88.6873	80.3558
RsWD40-191	16.7208	18.0653	12.6148	15.9175	18.507	17.3497	27.2567	21.0436	20.0252
RsWD40-192	27.0209	24.2396	28.7094	25.3947	24.0105	26.8545	20.2768	26.8649	22.7119
RsWD40-193	12.9041	12.0801	10.9937	10.4154	12.2648	10.3481	12.0908	14.9129	16.0561
RsWD40-194	0.882132	0.339075	0.552226	2.83805	0.759831	0.438349	3.86436	3.0796	3.44321
RsWD40-195	0.397168	1.79458	0.189434	0.165321	1.02255	0.169166	0.980594	16.4801	0.393717
RsWD40-196	22.6048	20.8104	23.1515	25.5307	29.15	30.6023	27.5875	25.6766	24.6289
RsWD40-197	43.0219	43.6743	40.7698	95.9793	156.562	159.867	60.9071	46.6831	55.7591
RsWD40-198	45.4591	44.2515	40.7203	41.2745	45.36	46.4074	59.6338	45.1525	49.4606
RsWD40-199	4.8692	6.03425	5.64716	6.42176	4.2926	5.90892	6.59446	4.37251	4.31879
RsWD40-200	64.7037	64.8157	68.5805	66.4571	68.348	72.7983	50.3479	56.5021	50.2528
RsWD40-201	33.8848	31.8629	32.8449	22.9009	24.0448	25.1794	25.5629	24.779	26.6246
RsWD40-202	0.300765	0	0	0.116847	0.892783	0.179348	0.231025	0.671999	1.19261
RsWD40-203	0	0.0473674	0.0600006	0.0523631	0.0571551	0.107162	0	0.60229	0.106889
RsWD40-204	0	0	0	0	0	0	0	0.0929269	0
RsWD40-205	12.0465	12.1432	9.77726	12.7991	14.135	14.0669	16.8279	13.9917	14.317
RsWD40-206	35.3315	25.7975	34.0199	13.3515	70.8214	18.0363	36.4708	40.4135	31.4384
RsWD40-207	0.164123	0.324442	0.0456636	0.199255	0.21749	0.285446	0.315166	0.208352	0.122023
RsWD40-208	22.615	25.0169	23.4657	39.2902	60.0956	46.9542	49.6983	42.3725	42.2475
RsWD40-209	0.222456	0.17373	0.330098	0.0960267	0.209629	0.19652	0.498381	0.451848	0.19602
RsWD40-210	91.8263	81.3037	83.0106	61.5555	125.927	94.2876	206.699	172.432	154.947
RsWD40-211	3.57402	3.28728	3.85327	1.84411	1.65766	1.554	1.44771	1.98501	1.43933
RsWD40-212	26.3356	24.0961	28.2824	36.4533	32.276	33.4252	33.3794	28.1516	29.6403
RsWD40-213	80.9713	88.1722	77.6502	57.8707	90.7154	55.8481	70.1131	60.1906	56.6885
RsWD40-214	36.6277	44.6817	37.481	37.0069	45.5484	40.7988	47.4905	43.4322	46.0683
RsWD40-215	36.545	35.7906	27.8189	48.7464	73.1342	68.2789	56.8465	41.7042	42.59
RsWD40-216	47.8249	58.9123	63.2954	55.3512	28.6249	73.1546	10.9159	70.3963	10.6664
RsWD40-217	0	0	0	0	0	0	0	0	0.0577586
RsWD40-218	54.1679	49.9	55.41	60.8799	65.7455	64.3852	55.5755	56.756	52.8984
RsWD40-219	48.7201	43.2811	58.4438	37.9187	33.7382	31.7516	31.6121	29.9772	28.2166
RsWD40-220	2.15743	3.35471	2.17236	1.52997	1.41586	1.51451	2.66331	2.33017	1.71434
RsWD40-221	60.6391	48.5947	57.8246	65.9915	64.9233	62.1875	89.9545	77.6898	70.4646
RsWD40-222	12.6785	14.4129	12.0636	8.037	5.95094	8.46441	12.5915	10.468	11.1292
RsWD40-223	69.6845	79.0903	95.5188	86.4674	59.5677	64.8697	40.1094	46.1224	38.2031
RsWD40-224	17.9242	16.8818	18.1926	13.0915	11.8066	11.7809	16.8429	13.8348	15.115
RsWD40-225	20.9539	18.6273	23.6871	34.8539	30.1724	34.3528	24.3962	26.7264	24.8608
RsWD40-226	2.83449	5.8204	2.62271	5.29619	7.59909	6.15453	8.39721	4.328	3.8806
RsWD40-227	24.9612	23.8187	24.7993	21.3536	21.2399	25.9246	28.0933	27.1635	25.7276
RsWD40-228	14.0247	17.5535	20.2297	21.1551	16.8615	17.3645	17.9795	17.7047	18.6795
RsWD40-229	19.9969	25.685	18.9269	29.9756	26.209	29.3727	32.658	26.2737	26.3602
RsWD40-230	10.7933	12.6267	8.98726	8.09016	9.90843	9.89124	13.8365	8.77722	9.03259
RsWD40-231	7.496	4.6833	5.60794	3.55935	2.33988	2.97993	5.59791	5.54047	6.97676
RsWD40-232	7.20588	7.51574	7.87882	5.40251	6.25431	6.74269	8.29441	7.27542	7.31037
RsWD40-233	3.02751	2.05828	2.1259	5.95094	9.17018	7.02068	9.23971	8.85809	7.03854
RsWD40-234	18.0813	19.7353	24.728	12.4619	7.99921	7.87914	3.87281	6.53307	3.96401
RsWD40-235	50.114	49.2172	48.901	54.8737	61.7702	55.0181	66.3913	61.0621	62.9895
RsWD40-236	9.3904	11.122	8.84289	8.54162	10.9697	10.1043	10.6114	9.26169	8.44953
RsWD40-237	0.276743	0.121571	0.431186	0.215029	0.0880151	0.165023	0.239144	0.281057	0.21947
RsWD40-238	21.4003	22.5941	22.9161	24.846	29.1693	27.7921	26.5479	24.1083	24.1559
RsWD40-239	1.48492	0.826267	0.88138	3.1729	2.36132	2.50882	0.855452	0.804305	0.73601
RsWD40-240	10.8947	12.6104	10.4395	17.6724	20.7275	20.6893	28.6473	25.6643	23.3479
RsWD40-241	9.22627	9.55135	9.90984	7.18964	5.91413	8.81403	8.27493	8.53478	9.217
RsWD40-242	2.16895	1.47005	1.58625	1.08339	1.24823	1.23177	0.71401	0.440553	0.798611
RsWD40-243	3.73848	3.96082	4.1606	1.95789	1.35995	1.09278	4.64526	3.12675	3.77867
RsWD40-244	0	0	0	0	0	0	0	0.951036	0.116038
RsWD40-245	73.7602	46.2086	82.8024	54.5366	59.5275	63.5124	58.1685	52.8812	61.5011
RsWD40-246	0	0	0	0	0	0	0.648836	0.748688	0.0608991
RsWD40-247	9.26238	7.0237	9.26512	4.71223	3.74071	7.56152	3.12325	2.2957	3.11529
RsWD40-248	1.13839	0.33339	0.516154	1.71991	0.759862	1.13137	0	0.214099	0.125388
RsWD40-249	0.0841883	0.147934	0.187388	0	0.0892508	0	0	0.0855008	0
RsWD40-250	3.73101	5.06079	4.29798	0	0	0	6.09626	4.8528	5.45055
RsWD40-251	2.77058	2.66502	2.68469	0.0463952	0	0.142423	8.09521	5.60329	5.84817
RsWD40-252	0	0.0154229	0	0.0340991	0.0186098	0.0523383	0.117983	0.106967	0.0696069
RsWD40-253	2.32314	2.108	2.41591	0.332903	0.56524	0.98409	1.8649	1.35373	1.28361
RsWD40-254	0	0	0	0	0	0	0.0452825	0	0
RsWD40-255	11.537	14.1498	12.9881	11.173	9.47356	10.6706	10.7892	10.0237	9.22216
RsWD40-256	13.4826	13.2447	13.0752	18.1473	16.1691	19.2377	13.523	14.9147	12.1727
RsWD40-257	36.1762	42.1976	35.1933	44.2479	45.5561	46.3459	59.7147	49.2192	42.077
RsWD40-258	5.69327	2.82293	4.89324	3.77764	2.27083	2.80109	3.35562	4.12184	4.24682

## Sheet: Table S10
Table S10 The differentially expressed genes at the full bloom stage
Gene Name	Fold change(PF/WF)	P value	Fold change(RF/WF)	P value
RsWD40-119	3.69272	0.0189479	2.26113	0.0080211
RsWD40-233	3.07026	0.00752938	3.4855	0.00132842
RsWD40-55	#	0.00135603	#	0.00378088
RsWD40-139	0.34827	1.32979e-05	0.331586	1.03113e-05
RsWD40-234	0.45312	0.0103775	0.229754	0.00180907
RsWD40-211	0.471859	0.000511765	0.454713	0.00132476
RsWD40-64	0.195098	0.00141872	0.380514	0.00425451
RF: red-flower, PF: pink flower, WT: white flower, #: the denominator was zero.

[truncated: 2 more sheets: Table S11, Table S12]
